# Supplementary material for: Unveiling fatty acid subtypes: immunometabolic interplay and therapeutic opportunities in gastric cancer
Source: Front Oncol. 2025 May 26;15:1570873. doi: 10.3389/fonc.2025.1570873 (PMC12146350; doi:10.3389/fonc.2025.1570873)
Supplement: Supplementary file 2 [file Table1.xlsx]

## Sheet: go_pathway
	term	gene
1	GOBP_FATTY_ACID_METABOLIC_PROCESS	AACS
2	GOBP_FATTY_ACID_METABOLIC_PROCESS	AASDH
3	GOBP_FATTY_ACID_METABOLIC_PROCESS	ABCB11
4	GOBP_FATTY_ACID_METABOLIC_PROCESS	ABCD1
5	GOBP_FATTY_ACID_METABOLIC_PROCESS	ABCD2
6	GOBP_FATTY_ACID_METABOLIC_PROCESS	ABCD3
7	GOBP_FATTY_ACID_METABOLIC_PROCESS	ABCD4
8	GOBP_FATTY_ACID_METABOLIC_PROCESS	ABHD1
9	GOBP_FATTY_ACID_METABOLIC_PROCESS	ABHD2
10	GOBP_FATTY_ACID_METABOLIC_PROCESS	ABHD3
11	GOBP_FATTY_ACID_METABOLIC_PROCESS	ABHD5
12	GOBP_FATTY_ACID_METABOLIC_PROCESS	AC098591.2
13	GOBP_FATTY_ACID_METABOLIC_PROCESS	ACAA1
14	GOBP_FATTY_ACID_METABOLIC_PROCESS	ACAA2
15	GOBP_FATTY_ACID_METABOLIC_PROCESS	ACACA
16	GOBP_FATTY_ACID_METABOLIC_PROCESS	ACACB
17	GOBP_FATTY_ACID_METABOLIC_PROCESS	ACAD10
18	GOBP_FATTY_ACID_METABOLIC_PROCESS	ACAD11
19	GOBP_FATTY_ACID_METABOLIC_PROCESS	ACAD9
20	GOBP_FATTY_ACID_METABOLIC_PROCESS	ACADL
21	GOBP_FATTY_ACID_METABOLIC_PROCESS	ACADM
22	GOBP_FATTY_ACID_METABOLIC_PROCESS	ACADS
23	GOBP_FATTY_ACID_METABOLIC_PROCESS	ACADSB
24	GOBP_FATTY_ACID_METABOLIC_PROCESS	ACADVL
25	GOBP_FATTY_ACID_METABOLIC_PROCESS	ACAT1
26	GOBP_FATTY_ACID_METABOLIC_PROCESS	ACAT2
27	GOBP_FATTY_ACID_METABOLIC_PROCESS	ACBD5
28	GOBP_FATTY_ACID_METABOLIC_PROCESS	ACLY
29	GOBP_FATTY_ACID_METABOLIC_PROCESS	ACOT1
30	GOBP_FATTY_ACID_METABOLIC_PROCESS	ACOT11
31	GOBP_FATTY_ACID_METABOLIC_PROCESS	ACOT12
32	GOBP_FATTY_ACID_METABOLIC_PROCESS	ACOT2
33	GOBP_FATTY_ACID_METABOLIC_PROCESS	ACOT4
34	GOBP_FATTY_ACID_METABOLIC_PROCESS	ACOT6
35	GOBP_FATTY_ACID_METABOLIC_PROCESS	ACOT7
36	GOBP_FATTY_ACID_METABOLIC_PROCESS	ACOT8
37	GOBP_FATTY_ACID_METABOLIC_PROCESS	ACOX1
38	GOBP_FATTY_ACID_METABOLIC_PROCESS	ACOX2
39	GOBP_FATTY_ACID_METABOLIC_PROCESS	ACOX3
40	GOBP_FATTY_ACID_METABOLIC_PROCESS	ACOXL
41	GOBP_FATTY_ACID_METABOLIC_PROCESS	ACSBG1
42	GOBP_FATTY_ACID_METABOLIC_PROCESS	ACSBG2
43	GOBP_FATTY_ACID_METABOLIC_PROCESS	ACSF2
44	GOBP_FATTY_ACID_METABOLIC_PROCESS	ACSF3
45	GOBP_FATTY_ACID_METABOLIC_PROCESS	ACSL1
46	GOBP_FATTY_ACID_METABOLIC_PROCESS	ACSL3
47	GOBP_FATTY_ACID_METABOLIC_PROCESS	ACSL4
48	GOBP_FATTY_ACID_METABOLIC_PROCESS	ACSL5
49	GOBP_FATTY_ACID_METABOLIC_PROCESS	ACSL6
50	GOBP_FATTY_ACID_METABOLIC_PROCESS	ACSM1
51	GOBP_FATTY_ACID_METABOLIC_PROCESS	ACSM2A
52	GOBP_FATTY_ACID_METABOLIC_PROCESS	ACSM2B
53	GOBP_FATTY_ACID_METABOLIC_PROCESS	ACSM3
54	GOBP_FATTY_ACID_METABOLIC_PROCESS	ACSM4
55	GOBP_FATTY_ACID_METABOLIC_PROCESS	ACSM5
56	GOBP_FATTY_ACID_METABOLIC_PROCESS	ACSM6
57	GOBP_FATTY_ACID_METABOLIC_PROCESS	ACSS1
58	GOBP_FATTY_ACID_METABOLIC_PROCESS	ACSS2
59	GOBP_FATTY_ACID_METABOLIC_PROCESS	ADH4
60	GOBP_FATTY_ACID_METABOLIC_PROCESS	ADH5
61	GOBP_FATTY_ACID_METABOLIC_PROCESS	ADH7
62	GOBP_FATTY_ACID_METABOLIC_PROCESS	ADIPOQ
63	GOBP_FATTY_ACID_METABOLIC_PROCESS	ADIPOR1
64	GOBP_FATTY_ACID_METABOLIC_PROCESS	ADIPOR2
65	GOBP_FATTY_ACID_METABOLIC_PROCESS	ADTRP
66	GOBP_FATTY_ACID_METABOLIC_PROCESS	AIG1
67	GOBP_FATTY_ACID_METABOLIC_PROCESS	AKR1C1
68	GOBP_FATTY_ACID_METABOLIC_PROCESS	AKR1C2
69	GOBP_FATTY_ACID_METABOLIC_PROCESS	AKR1C3
70	GOBP_FATTY_ACID_METABOLIC_PROCESS	AKR1C4
71	GOBP_FATTY_ACID_METABOLIC_PROCESS	AKT1
72	GOBP_FATTY_ACID_METABOLIC_PROCESS	AKT2
73	GOBP_FATTY_ACID_METABOLIC_PROCESS	ALDH3A2
74	GOBP_FATTY_ACID_METABOLIC_PROCESS	ALKBH7
75	GOBP_FATTY_ACID_METABOLIC_PROCESS	ALOX12
76	GOBP_FATTY_ACID_METABOLIC_PROCESS	ALOX12B
77	GOBP_FATTY_ACID_METABOLIC_PROCESS	ALOX15
78	GOBP_FATTY_ACID_METABOLIC_PROCESS	ALOX15B
79	GOBP_FATTY_ACID_METABOLIC_PROCESS	ALOX5
80	GOBP_FATTY_ACID_METABOLIC_PROCESS	ALOX5AP
81	GOBP_FATTY_ACID_METABOLIC_PROCESS	ALOXE3
82	GOBP_FATTY_ACID_METABOLIC_PROCESS	AMACR
83	GOBP_FATTY_ACID_METABOLIC_PROCESS	ANGPTL3
84	GOBP_FATTY_ACID_METABOLIC_PROCESS	ANXA1
85	GOBP_FATTY_ACID_METABOLIC_PROCESS	AOAH
86	GOBP_FATTY_ACID_METABOLIC_PROCESS	APOA1
87	GOBP_FATTY_ACID_METABOLIC_PROCESS	APOA4
88	GOBP_FATTY_ACID_METABOLIC_PROCESS	APOA5
89	GOBP_FATTY_ACID_METABOLIC_PROCESS	APOC1
90	GOBP_FATTY_ACID_METABOLIC_PROCESS	APOC2
91	GOBP_FATTY_ACID_METABOLIC_PROCESS	APOC3
92	GOBP_FATTY_ACID_METABOLIC_PROCESS	APPL2
93	GOBP_FATTY_ACID_METABOLIC_PROCESS	ASAH1
94	GOBP_FATTY_ACID_METABOLIC_PROCESS	ASAH2
95	GOBP_FATTY_ACID_METABOLIC_PROCESS	ASAH2B
96	GOBP_FATTY_ACID_METABOLIC_PROCESS	ATP6V1B1
97	GOBP_FATTY_ACID_METABOLIC_PROCESS	AUH
98	GOBP_FATTY_ACID_METABOLIC_PROCESS	AVP
99	GOBP_FATTY_ACID_METABOLIC_PROCESS	AVPR1A
100	GOBP_FATTY_ACID_METABOLIC_PROCESS	AWAT1
101	GOBP_FATTY_ACID_METABOLIC_PROCESS	BAAT
102	GOBP_FATTY_ACID_METABOLIC_PROCESS	BDH2
103	GOBP_FATTY_ACID_METABOLIC_PROCESS	BRCA1
104	GOBP_FATTY_ACID_METABOLIC_PROCESS	C3
105	GOBP_FATTY_ACID_METABOLIC_PROCESS	CAV1
106	GOBP_FATTY_ACID_METABOLIC_PROCESS	CBR1
107	GOBP_FATTY_ACID_METABOLIC_PROCESS	CBR4
108	GOBP_FATTY_ACID_METABOLIC_PROCESS	CD36
109	GOBP_FATTY_ACID_METABOLIC_PROCESS	CD74
110	GOBP_FATTY_ACID_METABOLIC_PROCESS	CEACAM1
111	GOBP_FATTY_ACID_METABOLIC_PROCESS	CEL
112	GOBP_FATTY_ACID_METABOLIC_PROCESS	CES1
113	GOBP_FATTY_ACID_METABOLIC_PROCESS	CES2
114	GOBP_FATTY_ACID_METABOLIC_PROCESS	CNR1
115	GOBP_FATTY_ACID_METABOLIC_PROCESS	CPT1A
116	GOBP_FATTY_ACID_METABOLIC_PROCESS	CPT1B
117	GOBP_FATTY_ACID_METABOLIC_PROCESS	CPT1C
118	GOBP_FATTY_ACID_METABOLIC_PROCESS	CPT2
119	GOBP_FATTY_ACID_METABOLIC_PROCESS	CRAT
120	GOBP_FATTY_ACID_METABOLIC_PROCESS	CREM
121	GOBP_FATTY_ACID_METABOLIC_PROCESS	CROT
122	GOBP_FATTY_ACID_METABOLIC_PROCESS	CRYL1
123	GOBP_FATTY_ACID_METABOLIC_PROCESS	CYP1A1
124	GOBP_FATTY_ACID_METABOLIC_PROCESS	CYP1A2
125	GOBP_FATTY_ACID_METABOLIC_PROCESS	CYP1B1
126	GOBP_FATTY_ACID_METABOLIC_PROCESS	CYP24A1
127	GOBP_FATTY_ACID_METABOLIC_PROCESS	CYP2A13
128	GOBP_FATTY_ACID_METABOLIC_PROCESS	CYP2A6
129	GOBP_FATTY_ACID_METABOLIC_PROCESS	CYP2A7
130	GOBP_FATTY_ACID_METABOLIC_PROCESS	CYP2B6
131	GOBP_FATTY_ACID_METABOLIC_PROCESS	CYP2C18
132	GOBP_FATTY_ACID_METABOLIC_PROCESS	CYP2C19
133	GOBP_FATTY_ACID_METABOLIC_PROCESS	CYP2C8
134	GOBP_FATTY_ACID_METABOLIC_PROCESS	CYP2C9
135	GOBP_FATTY_ACID_METABOLIC_PROCESS	CYP2D6
136	GOBP_FATTY_ACID_METABOLIC_PROCESS	CYP2D7
137	GOBP_FATTY_ACID_METABOLIC_PROCESS	CYP2E1
138	GOBP_FATTY_ACID_METABOLIC_PROCESS	CYP2F1
139	GOBP_FATTY_ACID_METABOLIC_PROCESS	CYP2G1P
140	GOBP_FATTY_ACID_METABOLIC_PROCESS	CYP2J2
141	GOBP_FATTY_ACID_METABOLIC_PROCESS	CYP2S1
142	GOBP_FATTY_ACID_METABOLIC_PROCESS	CYP2U1
143	GOBP_FATTY_ACID_METABOLIC_PROCESS	CYP3A4
144	GOBP_FATTY_ACID_METABOLIC_PROCESS	CYP4A11
145	GOBP_FATTY_ACID_METABOLIC_PROCESS	CYP4A22
146	GOBP_FATTY_ACID_METABOLIC_PROCESS	CYP4F11
147	GOBP_FATTY_ACID_METABOLIC_PROCESS	CYP4F12
148	GOBP_FATTY_ACID_METABOLIC_PROCESS	CYP4F2
149	GOBP_FATTY_ACID_METABOLIC_PROCESS	CYP4F3
150	GOBP_FATTY_ACID_METABOLIC_PROCESS	CYP4F8
151	GOBP_FATTY_ACID_METABOLIC_PROCESS	CYP4V2
152	GOBP_FATTY_ACID_METABOLIC_PROCESS	CYP7A1
153	GOBP_FATTY_ACID_METABOLIC_PROCESS	DAGLA
154	GOBP_FATTY_ACID_METABOLIC_PROCESS	DAGLB
155	GOBP_FATTY_ACID_METABOLIC_PROCESS	DECR1
156	GOBP_FATTY_ACID_METABOLIC_PROCESS	DECR2
157	GOBP_FATTY_ACID_METABOLIC_PROCESS	DEGS1
158	GOBP_FATTY_ACID_METABOLIC_PROCESS	DGAT2
159	GOBP_FATTY_ACID_METABOLIC_PROCESS	DLD
160	GOBP_FATTY_ACID_METABOLIC_PROCESS	ECH1
161	GOBP_FATTY_ACID_METABOLIC_PROCESS	ECHDC1
162	GOBP_FATTY_ACID_METABOLIC_PROCESS	ECHDC2
163	GOBP_FATTY_ACID_METABOLIC_PROCESS	ECHDC3
164	GOBP_FATTY_ACID_METABOLIC_PROCESS	ECHS1
165	GOBP_FATTY_ACID_METABOLIC_PROCESS	ECI1
166	GOBP_FATTY_ACID_METABOLIC_PROCESS	ECI2
167	GOBP_FATTY_ACID_METABOLIC_PROCESS	EDN1
168	GOBP_FATTY_ACID_METABOLIC_PROCESS	EDN2
169	GOBP_FATTY_ACID_METABOLIC_PROCESS	EHHADH
170	GOBP_FATTY_ACID_METABOLIC_PROCESS	EIF6
171	GOBP_FATTY_ACID_METABOLIC_PROCESS	ELOVL1
172	GOBP_FATTY_ACID_METABOLIC_PROCESS	ELOVL2
173	GOBP_FATTY_ACID_METABOLIC_PROCESS	ELOVL3
174	GOBP_FATTY_ACID_METABOLIC_PROCESS	ELOVL4
175	GOBP_FATTY_ACID_METABOLIC_PROCESS	ELOVL5
176	GOBP_FATTY_ACID_METABOLIC_PROCESS	ELOVL6
177	GOBP_FATTY_ACID_METABOLIC_PROCESS	ELOVL7
178	GOBP_FATTY_ACID_METABOLIC_PROCESS	EPHX1
179	GOBP_FATTY_ACID_METABOLIC_PROCESS	EPHX2
180	GOBP_FATTY_ACID_METABOLIC_PROCESS	ERFE
181	GOBP_FATTY_ACID_METABOLIC_PROCESS	ERLIN1
182	GOBP_FATTY_ACID_METABOLIC_PROCESS	ERLIN2
183	GOBP_FATTY_ACID_METABOLIC_PROCESS	ETFA
184	GOBP_FATTY_ACID_METABOLIC_PROCESS	ETFB
185	GOBP_FATTY_ACID_METABOLIC_PROCESS	ETFBKMT
186	GOBP_FATTY_ACID_METABOLIC_PROCESS	ETFDH
187	GOBP_FATTY_ACID_METABOLIC_PROCESS	FA2H
188	GOBP_FATTY_ACID_METABOLIC_PROCESS	FAAH
189	GOBP_FATTY_ACID_METABOLIC_PROCESS	FAAH2
190	GOBP_FATTY_ACID_METABOLIC_PROCESS	FABP1
191	GOBP_FATTY_ACID_METABOLIC_PROCESS	FABP3
192	GOBP_FATTY_ACID_METABOLIC_PROCESS	FABP5
193	GOBP_FATTY_ACID_METABOLIC_PROCESS	FADS1
194	GOBP_FATTY_ACID_METABOLIC_PROCESS	FADS2
195	GOBP_FATTY_ACID_METABOLIC_PROCESS	FADS2B
196	GOBP_FATTY_ACID_METABOLIC_PROCESS	FADS3
197	GOBP_FATTY_ACID_METABOLIC_PROCESS	FADS6
198	GOBP_FATTY_ACID_METABOLIC_PROCESS	FASN
199	GOBP_FATTY_ACID_METABOLIC_PROCESS	GCDH
200	GOBP_FATTY_ACID_METABOLIC_PROCESS	GGT1
201	GOBP_FATTY_ACID_METABOLIC_PROCESS	GGT5
202	GOBP_FATTY_ACID_METABOLIC_PROCESS	GHSR
203	GOBP_FATTY_ACID_METABOLIC_PROCESS	GIP
204	GOBP_FATTY_ACID_METABOLIC_PROCESS	GLYATL2
205	GOBP_FATTY_ACID_METABOLIC_PROCESS	GNPAT
206	GOBP_FATTY_ACID_METABOLIC_PROCESS	GPAM
207	GOBP_FATTY_ACID_METABOLIC_PROCESS	GPAT2
208	GOBP_FATTY_ACID_METABOLIC_PROCESS	GPAT4
209	GOBP_FATTY_ACID_METABOLIC_PROCESS	GPX1
210	GOBP_FATTY_ACID_METABOLIC_PROCESS	GPX4
211	GOBP_FATTY_ACID_METABOLIC_PROCESS	GSTA1
212	GOBP_FATTY_ACID_METABOLIC_PROCESS	GSTM1
213	GOBP_FATTY_ACID_METABOLIC_PROCESS	GSTM2
214	GOBP_FATTY_ACID_METABOLIC_PROCESS	GSTM4
215	GOBP_FATTY_ACID_METABOLIC_PROCESS	GSTP1
216	GOBP_FATTY_ACID_METABOLIC_PROCESS	GSTZ1
217	GOBP_FATTY_ACID_METABOLIC_PROCESS	HACD1
218	GOBP_FATTY_ACID_METABOLIC_PROCESS	HACD2
219	GOBP_FATTY_ACID_METABOLIC_PROCESS	HACD3
220	GOBP_FATTY_ACID_METABOLIC_PROCESS	HACD4
221	GOBP_FATTY_ACID_METABOLIC_PROCESS	HACL1
222	GOBP_FATTY_ACID_METABOLIC_PROCESS	HADH
223	GOBP_FATTY_ACID_METABOLIC_PROCESS	HADHA
224	GOBP_FATTY_ACID_METABOLIC_PROCESS	HADHB
225	GOBP_FATTY_ACID_METABOLIC_PROCESS	HAO1
226	GOBP_FATTY_ACID_METABOLIC_PROCESS	HAO2
227	GOBP_FATTY_ACID_METABOLIC_PROCESS	HPGD
228	GOBP_FATTY_ACID_METABOLIC_PROCESS	HPGDS
229	GOBP_FATTY_ACID_METABOLIC_PROCESS	HSD17B10
230	GOBP_FATTY_ACID_METABOLIC_PROCESS	HSD17B12
231	GOBP_FATTY_ACID_METABOLIC_PROCESS	HSD17B4
232	GOBP_FATTY_ACID_METABOLIC_PROCESS	HSD17B8
233	GOBP_FATTY_ACID_METABOLIC_PROCESS	HTD2
234	GOBP_FATTY_ACID_METABOLIC_PROCESS	IL1B
235	GOBP_FATTY_ACID_METABOLIC_PROCESS	ILVBL
236	GOBP_FATTY_ACID_METABOLIC_PROCESS	INS
237	GOBP_FATTY_ACID_METABOLIC_PROCESS	INSIG1
238	GOBP_FATTY_ACID_METABOLIC_PROCESS	IRS1
239	GOBP_FATTY_ACID_METABOLIC_PROCESS	IRS2
240	GOBP_FATTY_ACID_METABOLIC_PROCESS	IVD
241	GOBP_FATTY_ACID_METABOLIC_PROCESS	LEP
242	GOBP_FATTY_ACID_METABOLIC_PROCESS	LIAS
243	GOBP_FATTY_ACID_METABOLIC_PROCESS	LIPC
244	GOBP_FATTY_ACID_METABOLIC_PROCESS	LIPG
245	GOBP_FATTY_ACID_METABOLIC_PROCESS	LIPH
246	GOBP_FATTY_ACID_METABOLIC_PROCESS	LIPI
247	GOBP_FATTY_ACID_METABOLIC_PROCESS	LONP2
248	GOBP_FATTY_ACID_METABOLIC_PROCESS	LPGAT1
249	GOBP_FATTY_ACID_METABOLIC_PROCESS	LPIN1
250	GOBP_FATTY_ACID_METABOLIC_PROCESS	LPIN2
251	GOBP_FATTY_ACID_METABOLIC_PROCESS	LPIN3
252	GOBP_FATTY_ACID_METABOLIC_PROCESS	LPL
253	GOBP_FATTY_ACID_METABOLIC_PROCESS	LTA4H
254	GOBP_FATTY_ACID_METABOLIC_PROCESS	LTC4S
255	GOBP_FATTY_ACID_METABOLIC_PROCESS	LYPLA1
256	GOBP_FATTY_ACID_METABOLIC_PROCESS	LYPLA2
257	GOBP_FATTY_ACID_METABOLIC_PROCESS	MAPK14
258	GOBP_FATTY_ACID_METABOLIC_PROCESS	MAPK3
259	GOBP_FATTY_ACID_METABOLIC_PROCESS	MCAT
260	GOBP_FATTY_ACID_METABOLIC_PROCESS	MCEE
261	GOBP_FATTY_ACID_METABOLIC_PROCESS	MECR
262	GOBP_FATTY_ACID_METABOLIC_PROCESS	MFSD2A
263	GOBP_FATTY_ACID_METABOLIC_PROCESS	MGLL
264	GOBP_FATTY_ACID_METABOLIC_PROCESS	MID1IP1
265	GOBP_FATTY_ACID_METABOLIC_PROCESS	MIF
266	GOBP_FATTY_ACID_METABOLIC_PROCESS	MIR132
267	GOBP_FATTY_ACID_METABOLIC_PROCESS	MIR182
268	GOBP_FATTY_ACID_METABOLIC_PROCESS	MIR204
269	GOBP_FATTY_ACID_METABOLIC_PROCESS	MIR30C1
270	GOBP_FATTY_ACID_METABOLIC_PROCESS	MIR33A
271	GOBP_FATTY_ACID_METABOLIC_PROCESS	MIR548P
272	GOBP_FATTY_ACID_METABOLIC_PROCESS	MIR766
273	GOBP_FATTY_ACID_METABOLIC_PROCESS	MIR96
274	GOBP_FATTY_ACID_METABOLIC_PROCESS	MLXIPL
275	GOBP_FATTY_ACID_METABOLIC_PROCESS	MLYCD
276	GOBP_FATTY_ACID_METABOLIC_PROCESS	MMAA
277	GOBP_FATTY_ACID_METABOLIC_PROCESS	MMUT
278	GOBP_FATTY_ACID_METABOLIC_PROCESS	MORC2
279	GOBP_FATTY_ACID_METABOLIC_PROCESS	MSMO1
280	GOBP_FATTY_ACID_METABOLIC_PROCESS	MTOR
281	GOBP_FATTY_ACID_METABOLIC_PROCESS	NAAA
282	GOBP_FATTY_ACID_METABOLIC_PROCESS	NCOR1
283	GOBP_FATTY_ACID_METABOLIC_PROCESS	NDUFAB1
284	GOBP_FATTY_ACID_METABOLIC_PROCESS	NR1H2
285	GOBP_FATTY_ACID_METABOLIC_PROCESS	NR1H3
286	GOBP_FATTY_ACID_METABOLIC_PROCESS	NR4A3
287	GOBP_FATTY_ACID_METABOLIC_PROCESS	NUDT19
288	GOBP_FATTY_ACID_METABOLIC_PROCESS	NUDT7
289	GOBP_FATTY_ACID_METABOLIC_PROCESS	OLAH
290	GOBP_FATTY_ACID_METABOLIC_PROCESS	OXSM
291	GOBP_FATTY_ACID_METABOLIC_PROCESS	PAM
292	GOBP_FATTY_ACID_METABOLIC_PROCESS	PANK2
293	GOBP_FATTY_ACID_METABOLIC_PROCESS	PCCA
294	GOBP_FATTY_ACID_METABOLIC_PROCESS	PCCB
295	GOBP_FATTY_ACID_METABOLIC_PROCESS	PCK1
296	GOBP_FATTY_ACID_METABOLIC_PROCESS	PCK2
297	GOBP_FATTY_ACID_METABOLIC_PROCESS	PDK1
298	GOBP_FATTY_ACID_METABOLIC_PROCESS	PDK2
299	GOBP_FATTY_ACID_METABOLIC_PROCESS	PDK3
300	GOBP_FATTY_ACID_METABOLIC_PROCESS	PDK4
301	GOBP_FATTY_ACID_METABOLIC_PROCESS	PDP1
302	GOBP_FATTY_ACID_METABOLIC_PROCESS	PDP2
303	GOBP_FATTY_ACID_METABOLIC_PROCESS	PDPR
304	GOBP_FATTY_ACID_METABOLIC_PROCESS	PECR
305	GOBP_FATTY_ACID_METABOLIC_PROCESS	PEDS1
306	GOBP_FATTY_ACID_METABOLIC_PROCESS	PER2
307	GOBP_FATTY_ACID_METABOLIC_PROCESS	PEX13
308	GOBP_FATTY_ACID_METABOLIC_PROCESS	PEX2
309	GOBP_FATTY_ACID_METABOLIC_PROCESS	PEX7
310	GOBP_FATTY_ACID_METABOLIC_PROCESS	PHYH
311	GOBP_FATTY_ACID_METABOLIC_PROCESS	PIBF1
312	GOBP_FATTY_ACID_METABOLIC_PROCESS	PLA2G10
313	GOBP_FATTY_ACID_METABOLIC_PROCESS	PLA2G15
314	GOBP_FATTY_ACID_METABOLIC_PROCESS	PLA2G1B
315	GOBP_FATTY_ACID_METABOLIC_PROCESS	PLA2G2F
316	GOBP_FATTY_ACID_METABOLIC_PROCESS	PLA2G3
317	GOBP_FATTY_ACID_METABOLIC_PROCESS	PLA2G4A
318	GOBP_FATTY_ACID_METABOLIC_PROCESS	PLA2G4B
319	GOBP_FATTY_ACID_METABOLIC_PROCESS	PLA2G4C
320	GOBP_FATTY_ACID_METABOLIC_PROCESS	PLA2G4D
321	GOBP_FATTY_ACID_METABOLIC_PROCESS	PLA2G4F
322	GOBP_FATTY_ACID_METABOLIC_PROCESS	PLA2G5
323	GOBP_FATTY_ACID_METABOLIC_PROCESS	PLAA
324	GOBP_FATTY_ACID_METABOLIC_PROCESS	PLIN5
325	GOBP_FATTY_ACID_METABOLIC_PROCESS	PLP1
326	GOBP_FATTY_ACID_METABOLIC_PROCESS	PM20D1
327	GOBP_FATTY_ACID_METABOLIC_PROCESS	PNPLA3
328	GOBP_FATTY_ACID_METABOLIC_PROCESS	PNPLA8
329	GOBP_FATTY_ACID_METABOLIC_PROCESS	PON1
330	GOBP_FATTY_ACID_METABOLIC_PROCESS	PON2
331	GOBP_FATTY_ACID_METABOLIC_PROCESS	PON3
332	GOBP_FATTY_ACID_METABOLIC_PROCESS	PPARA
333	GOBP_FATTY_ACID_METABOLIC_PROCESS	PPARD
334	GOBP_FATTY_ACID_METABOLIC_PROCESS	PPARG
335	GOBP_FATTY_ACID_METABOLIC_PROCESS	PPARGC1A
336	GOBP_FATTY_ACID_METABOLIC_PROCESS	PRKAA1
337	GOBP_FATTY_ACID_METABOLIC_PROCESS	PRKAA2
338	GOBP_FATTY_ACID_METABOLIC_PROCESS	PRKAB1
339	GOBP_FATTY_ACID_METABOLIC_PROCESS	PRKAB2
340	GOBP_FATTY_ACID_METABOLIC_PROCESS	PRKAG1
341	GOBP_FATTY_ACID_METABOLIC_PROCESS	PRKAG2
342	GOBP_FATTY_ACID_METABOLIC_PROCESS	PRKAG3
343	GOBP_FATTY_ACID_METABOLIC_PROCESS	PRKAR2B
344	GOBP_FATTY_ACID_METABOLIC_PROCESS	PRXL2B
345	GOBP_FATTY_ACID_METABOLIC_PROCESS	PTGDS
346	GOBP_FATTY_ACID_METABOLIC_PROCESS	PTGES
347	GOBP_FATTY_ACID_METABOLIC_PROCESS	PTGES2
348	GOBP_FATTY_ACID_METABOLIC_PROCESS	PTGES3
349	GOBP_FATTY_ACID_METABOLIC_PROCESS	PTGIS
350	GOBP_FATTY_ACID_METABOLIC_PROCESS	PTGR1
351	GOBP_FATTY_ACID_METABOLIC_PROCESS	PTGR2
352	GOBP_FATTY_ACID_METABOLIC_PROCESS	PTGS1
353	GOBP_FATTY_ACID_METABOLIC_PROCESS	PTGS2
354	GOBP_FATTY_ACID_METABOLIC_PROCESS	QKI
355	GOBP_FATTY_ACID_METABOLIC_PROCESS	RGN
356	GOBP_FATTY_ACID_METABOLIC_PROCESS	SCAP
357	GOBP_FATTY_ACID_METABOLIC_PROCESS	SCD
358	GOBP_FATTY_ACID_METABOLIC_PROCESS	SCD5
359	GOBP_FATTY_ACID_METABOLIC_PROCESS	SCP2
360	GOBP_FATTY_ACID_METABOLIC_PROCESS	SESN2
361	GOBP_FATTY_ACID_METABOLIC_PROCESS	SGPL1
362	GOBP_FATTY_ACID_METABOLIC_PROCESS	SIRT1
363	GOBP_FATTY_ACID_METABOLIC_PROCESS	SIRT4
364	GOBP_FATTY_ACID_METABOLIC_PROCESS	SLC22A13
365	GOBP_FATTY_ACID_METABOLIC_PROCESS	SLC25A17
366	GOBP_FATTY_ACID_METABOLIC_PROCESS	SLC27A1
367	GOBP_FATTY_ACID_METABOLIC_PROCESS	SLC27A2
368	GOBP_FATTY_ACID_METABOLIC_PROCESS	SLC27A3
369	GOBP_FATTY_ACID_METABOLIC_PROCESS	SLC27A4
370	GOBP_FATTY_ACID_METABOLIC_PROCESS	SLC27A5
371	GOBP_FATTY_ACID_METABOLIC_PROCESS	SLC27A6
372	GOBP_FATTY_ACID_METABOLIC_PROCESS	SLC45A3
373	GOBP_FATTY_ACID_METABOLIC_PROCESS	SOX9
374	GOBP_FATTY_ACID_METABOLIC_PROCESS	SREBF1
375	GOBP_FATTY_ACID_METABOLIC_PROCESS	TBXAS1
376	GOBP_FATTY_ACID_METABOLIC_PROCESS	TECR
377	GOBP_FATTY_ACID_METABOLIC_PROCESS	TECRL
378	GOBP_FATTY_ACID_METABOLIC_PROCESS	TH
379	GOBP_FATTY_ACID_METABOLIC_PROCESS	THEM4
380	GOBP_FATTY_ACID_METABOLIC_PROCESS	THEM5
381	GOBP_FATTY_ACID_METABOLIC_PROCESS	THNSL2
382	GOBP_FATTY_ACID_METABOLIC_PROCESS	TNFRSF1A
383	GOBP_FATTY_ACID_METABOLIC_PROCESS	TREX1
384	GOBP_FATTY_ACID_METABOLIC_PROCESS	TRIB3
385	GOBP_FATTY_ACID_METABOLIC_PROCESS	TWIST1
386	GOBP_FATTY_ACID_METABOLIC_PROCESS	TYRP1
387	GOBP_FATTY_ACID_METABOLIC_PROCESS	TYSND1
388	GOBP_FATTY_ACID_METABOLIC_PROCESS	UCP3
389	GOBP_FATTY_ACID_METABOLIC_PROCESS	UGT1A8
390	GOBP_FATTY_ACID_METABOLIC_PROCESS	WDTC1
391	GOBP_FATTY_ACID_METABOLIC_PROCESS	XBP1
392	GOBP_FATTY_ACID_METABOLIC_PROCESS	ZADH2

## Sheet: hallmark_pathway
	term	gene
1	HALLMARK_FATTY_ACID_METABOLISM	AADAT
2	HALLMARK_FATTY_ACID_METABOLISM	ACAA1
3	HALLMARK_FATTY_ACID_METABOLISM	ACAA2
4	HALLMARK_FATTY_ACID_METABOLISM	ACADL
5	HALLMARK_FATTY_ACID_METABOLISM	ACADM
6	HALLMARK_FATTY_ACID_METABOLISM	ACADS
7	HALLMARK_FATTY_ACID_METABOLISM	ACADVL
8	HALLMARK_FATTY_ACID_METABOLISM	ACAT2
9	HALLMARK_FATTY_ACID_METABOLISM	ACO2
10	HALLMARK_FATTY_ACID_METABOLISM	ACOT2
11	HALLMARK_FATTY_ACID_METABOLISM	ACOT8
12	HALLMARK_FATTY_ACID_METABOLISM	ACOX1
13	HALLMARK_FATTY_ACID_METABOLISM	ACSL1
14	HALLMARK_FATTY_ACID_METABOLISM	ACSL4
15	HALLMARK_FATTY_ACID_METABOLISM	ACSL5
16	HALLMARK_FATTY_ACID_METABOLISM	ACSM3
17	HALLMARK_FATTY_ACID_METABOLISM	ACSS1
18	HALLMARK_FATTY_ACID_METABOLISM	ADH1C
19	HALLMARK_FATTY_ACID_METABOLISM	ADH7
20	HALLMARK_FATTY_ACID_METABOLISM	ADIPOR2
21	HALLMARK_FATTY_ACID_METABOLISM	ADSL
22	HALLMARK_FATTY_ACID_METABOLISM	ALAD
23	HALLMARK_FATTY_ACID_METABOLISM	ALDH1A1
24	HALLMARK_FATTY_ACID_METABOLISM	ALDH3A1
25	HALLMARK_FATTY_ACID_METABOLISM	ALDH3A2
26	HALLMARK_FATTY_ACID_METABOLISM	ALDH9A1
27	HALLMARK_FATTY_ACID_METABOLISM	ALDOA
28	HALLMARK_FATTY_ACID_METABOLISM	AOC3
29	HALLMARK_FATTY_ACID_METABOLISM	APEX1
30	HALLMARK_FATTY_ACID_METABOLISM	AQP7
31	HALLMARK_FATTY_ACID_METABOLISM	AUH
32	HALLMARK_FATTY_ACID_METABOLISM	BCKDHB
33	HALLMARK_FATTY_ACID_METABOLISM	BLVRA
34	HALLMARK_FATTY_ACID_METABOLISM	BMPR1B
35	HALLMARK_FATTY_ACID_METABOLISM	BPHL
36	HALLMARK_FATTY_ACID_METABOLISM	CA2
37	HALLMARK_FATTY_ACID_METABOLISM	CA4
38	HALLMARK_FATTY_ACID_METABOLISM	CA6
39	HALLMARK_FATTY_ACID_METABOLISM	CBR1
40	HALLMARK_FATTY_ACID_METABOLISM	CBR3
41	HALLMARK_FATTY_ACID_METABOLISM	CCDC58
42	HALLMARK_FATTY_ACID_METABOLISM	CD1D
43	HALLMARK_FATTY_ACID_METABOLISM	CD36
44	HALLMARK_FATTY_ACID_METABOLISM	CEL
45	HALLMARK_FATTY_ACID_METABOLISM	CIDEA
46	HALLMARK_FATTY_ACID_METABOLISM	CPOX
47	HALLMARK_FATTY_ACID_METABOLISM	CPT1A
48	HALLMARK_FATTY_ACID_METABOLISM	CPT2
49	HALLMARK_FATTY_ACID_METABOLISM	CRAT
50	HALLMARK_FATTY_ACID_METABOLISM	CRYZ
51	HALLMARK_FATTY_ACID_METABOLISM	CYP1A1
52	HALLMARK_FATTY_ACID_METABOLISM	CYP4A11
53	HALLMARK_FATTY_ACID_METABOLISM	CYP4A22
54	HALLMARK_FATTY_ACID_METABOLISM	D2HGDH
55	HALLMARK_FATTY_ACID_METABOLISM	DECR1
56	HALLMARK_FATTY_ACID_METABOLISM	DHCR24
57	HALLMARK_FATTY_ACID_METABOLISM	DLD
58	HALLMARK_FATTY_ACID_METABOLISM	DLST
59	HALLMARK_FATTY_ACID_METABOLISM	ECH1
60	HALLMARK_FATTY_ACID_METABOLISM	ECHS1
61	HALLMARK_FATTY_ACID_METABOLISM	ECI1
62	HALLMARK_FATTY_ACID_METABOLISM	ECI2
63	HALLMARK_FATTY_ACID_METABOLISM	EHHADH
64	HALLMARK_FATTY_ACID_METABOLISM	ELOVL5
65	HALLMARK_FATTY_ACID_METABOLISM	ENO2
66	HALLMARK_FATTY_ACID_METABOLISM	ENO3
67	HALLMARK_FATTY_ACID_METABOLISM	EPHX1
68	HALLMARK_FATTY_ACID_METABOLISM	ERP29
69	HALLMARK_FATTY_ACID_METABOLISM	ETFDH
70	HALLMARK_FATTY_ACID_METABOLISM	FABP1
71	HALLMARK_FATTY_ACID_METABOLISM	FABP2
72	HALLMARK_FATTY_ACID_METABOLISM	FASN
73	HALLMARK_FATTY_ACID_METABOLISM	FH
74	HALLMARK_FATTY_ACID_METABOLISM	FMO1
75	HALLMARK_FATTY_ACID_METABOLISM	G0S2
76	HALLMARK_FATTY_ACID_METABOLISM	GABARAPL1
77	HALLMARK_FATTY_ACID_METABOLISM	GAD2
78	HALLMARK_FATTY_ACID_METABOLISM	GAPDHS
79	HALLMARK_FATTY_ACID_METABOLISM	GCDH
80	HALLMARK_FATTY_ACID_METABOLISM	GLUL
81	HALLMARK_FATTY_ACID_METABOLISM	GPD1
82	HALLMARK_FATTY_ACID_METABOLISM	GPD2
83	HALLMARK_FATTY_ACID_METABOLISM	GRHPR
84	HALLMARK_FATTY_ACID_METABOLISM	GSTZ1
85	HALLMARK_FATTY_ACID_METABOLISM	H2AZ1
86	HALLMARK_FATTY_ACID_METABOLISM	HADH
87	HALLMARK_FATTY_ACID_METABOLISM	HADHB
88	HALLMARK_FATTY_ACID_METABOLISM	HAO2
89	HALLMARK_FATTY_ACID_METABOLISM	HCCS
90	HALLMARK_FATTY_ACID_METABOLISM	HIBCH
91	HALLMARK_FATTY_ACID_METABOLISM	HMGCL
92	HALLMARK_FATTY_ACID_METABOLISM	HMGCS1
93	HALLMARK_FATTY_ACID_METABOLISM	HMGCS2
94	HALLMARK_FATTY_ACID_METABOLISM	HPGD
95	HALLMARK_FATTY_ACID_METABOLISM	HSD17B10
96	HALLMARK_FATTY_ACID_METABOLISM	HSD17B11
97	HALLMARK_FATTY_ACID_METABOLISM	HSD17B4
98	HALLMARK_FATTY_ACID_METABOLISM	HSD17B7
99	HALLMARK_FATTY_ACID_METABOLISM	HSDL2
100	HALLMARK_FATTY_ACID_METABOLISM	HSP90AA1
101	HALLMARK_FATTY_ACID_METABOLISM	HSPH1
102	HALLMARK_FATTY_ACID_METABOLISM	IDH1
103	HALLMARK_FATTY_ACID_METABOLISM	IDH3B
104	HALLMARK_FATTY_ACID_METABOLISM	IDH3G
105	HALLMARK_FATTY_ACID_METABOLISM	IDI1
106	HALLMARK_FATTY_ACID_METABOLISM	IL4I1
107	HALLMARK_FATTY_ACID_METABOLISM	INMT
108	HALLMARK_FATTY_ACID_METABOLISM	KMT5A
109	HALLMARK_FATTY_ACID_METABOLISM	LDHA
110	HALLMARK_FATTY_ACID_METABOLISM	LGALS1
111	HALLMARK_FATTY_ACID_METABOLISM	LTC4S
112	HALLMARK_FATTY_ACID_METABOLISM	MAOA
113	HALLMARK_FATTY_ACID_METABOLISM	MCEE
114	HALLMARK_FATTY_ACID_METABOLISM	MDH1
115	HALLMARK_FATTY_ACID_METABOLISM	MDH2
116	HALLMARK_FATTY_ACID_METABOLISM	ME1
117	HALLMARK_FATTY_ACID_METABOLISM	METAP1
118	HALLMARK_FATTY_ACID_METABOLISM	MGLL
119	HALLMARK_FATTY_ACID_METABOLISM	MIF
120	HALLMARK_FATTY_ACID_METABOLISM	MLYCD
121	HALLMARK_FATTY_ACID_METABOLISM	NBN
122	HALLMARK_FATTY_ACID_METABOLISM	NCAPH2
123	HALLMARK_FATTY_ACID_METABOLISM	NSDHL
124	HALLMARK_FATTY_ACID_METABOLISM	NTHL1
125	HALLMARK_FATTY_ACID_METABOLISM	ODC1
126	HALLMARK_FATTY_ACID_METABOLISM	OSTC
127	HALLMARK_FATTY_ACID_METABOLISM	PCBD1
128	HALLMARK_FATTY_ACID_METABOLISM	PDHA1
129	HALLMARK_FATTY_ACID_METABOLISM	PDHB
130	HALLMARK_FATTY_ACID_METABOLISM	PPARA
131	HALLMARK_FATTY_ACID_METABOLISM	PRDX6
132	HALLMARK_FATTY_ACID_METABOLISM	PSME1
133	HALLMARK_FATTY_ACID_METABOLISM	PTPRG
134	HALLMARK_FATTY_ACID_METABOLISM	PTS
135	HALLMARK_FATTY_ACID_METABOLISM	RAP1GDS1
136	HALLMARK_FATTY_ACID_METABOLISM	RDH11
137	HALLMARK_FATTY_ACID_METABOLISM	RDH16
138	HALLMARK_FATTY_ACID_METABOLISM	REEP6
139	HALLMARK_FATTY_ACID_METABOLISM	RETSAT
140	HALLMARK_FATTY_ACID_METABOLISM	S100A10
141	HALLMARK_FATTY_ACID_METABOLISM	SDHA
142	HALLMARK_FATTY_ACID_METABOLISM	SDHC
143	HALLMARK_FATTY_ACID_METABOLISM	SDHD
144	HALLMARK_FATTY_ACID_METABOLISM	SERINC1
145	HALLMARK_FATTY_ACID_METABOLISM	SLC22A5
146	HALLMARK_FATTY_ACID_METABOLISM	SMS
147	HALLMARK_FATTY_ACID_METABOLISM	SUCLA2
148	HALLMARK_FATTY_ACID_METABOLISM	SUCLG1
149	HALLMARK_FATTY_ACID_METABOLISM	SUCLG2
150	HALLMARK_FATTY_ACID_METABOLISM	TDO2
151	HALLMARK_FATTY_ACID_METABOLISM	TP53INP2
152	HALLMARK_FATTY_ACID_METABOLISM	UBE2L6
153	HALLMARK_FATTY_ACID_METABOLISM	UGDH
154	HALLMARK_FATTY_ACID_METABOLISM	UROD
155	HALLMARK_FATTY_ACID_METABOLISM	UROS
156	HALLMARK_FATTY_ACID_METABOLISM	VNN1
157	HALLMARK_FATTY_ACID_METABOLISM	XIST
158	HALLMARK_FATTY_ACID_METABOLISM	YWHAH

## Sheet: kegg_pathway
	term	gene
1	KEGG_FATTY_ACID_METABOLISM	ACAA1
2	KEGG_FATTY_ACID_METABOLISM	ACAA2
3	KEGG_FATTY_ACID_METABOLISM	ACADL
4	KEGG_FATTY_ACID_METABOLISM	ACADM
5	KEGG_FATTY_ACID_METABOLISM	ACADS
6	KEGG_FATTY_ACID_METABOLISM	ACADSB
7	KEGG_FATTY_ACID_METABOLISM	ACADVL
8	KEGG_FATTY_ACID_METABOLISM	ACAT1
9	KEGG_FATTY_ACID_METABOLISM	ACAT2
10	KEGG_FATTY_ACID_METABOLISM	ACOX1
11	KEGG_FATTY_ACID_METABOLISM	ACOX3
12	KEGG_FATTY_ACID_METABOLISM	ACSL1
13	KEGG_FATTY_ACID_METABOLISM	ACSL3
14	KEGG_FATTY_ACID_METABOLISM	ACSL4
15	KEGG_FATTY_ACID_METABOLISM	ACSL5
16	KEGG_FATTY_ACID_METABOLISM	ACSL6
17	KEGG_FATTY_ACID_METABOLISM	ADH1A
18	KEGG_FATTY_ACID_METABOLISM	ADH1B
19	KEGG_FATTY_ACID_METABOLISM	ADH1C
20	KEGG_FATTY_ACID_METABOLISM	ADH4
21	KEGG_FATTY_ACID_METABOLISM	ADH5
22	KEGG_FATTY_ACID_METABOLISM	ADH6
23	KEGG_FATTY_ACID_METABOLISM	ADH7
24	KEGG_FATTY_ACID_METABOLISM	ALDH1B1
25	KEGG_FATTY_ACID_METABOLISM	ALDH2
26	KEGG_FATTY_ACID_METABOLISM	ALDH3A2
27	KEGG_FATTY_ACID_METABOLISM	ALDH7A1
28	KEGG_FATTY_ACID_METABOLISM	ALDH9A1
29	KEGG_FATTY_ACID_METABOLISM	CPT1A
30	KEGG_FATTY_ACID_METABOLISM	CPT1B
31	KEGG_FATTY_ACID_METABOLISM	CPT1C
32	KEGG_FATTY_ACID_METABOLISM	CPT2
33	KEGG_FATTY_ACID_METABOLISM	CYP4A11
34	KEGG_FATTY_ACID_METABOLISM	CYP4A22
35	KEGG_FATTY_ACID_METABOLISM	ECHS1
36	KEGG_FATTY_ACID_METABOLISM	ECI1
37	KEGG_FATTY_ACID_METABOLISM	ECI2
38	KEGG_FATTY_ACID_METABOLISM	EHHADH
39	KEGG_FATTY_ACID_METABOLISM	GCDH
40	KEGG_FATTY_ACID_METABOLISM	HADH
41	KEGG_FATTY_ACID_METABOLISM	HADHA
42	KEGG_FATTY_ACID_METABOLISM	HADHB

## Sheet: reactome_pathway
	term	gene
1	REACTOME_FATTY_ACID_METABOLISM	ABCC1
2	REACTOME_FATTY_ACID_METABOLISM	ABCD1
3	REACTOME_FATTY_ACID_METABOLISM	ACAA1
4	REACTOME_FATTY_ACID_METABOLISM	ACAA2
5	REACTOME_FATTY_ACID_METABOLISM	ACACA
6	REACTOME_FATTY_ACID_METABOLISM	ACACB
7	REACTOME_FATTY_ACID_METABOLISM	ACAD10
8	REACTOME_FATTY_ACID_METABOLISM	ACAD11
9	REACTOME_FATTY_ACID_METABOLISM	ACADL
10	REACTOME_FATTY_ACID_METABOLISM	ACADM
11	REACTOME_FATTY_ACID_METABOLISM	ACADS
12	REACTOME_FATTY_ACID_METABOLISM	ACADVL
13	REACTOME_FATTY_ACID_METABOLISM	ACBD4
14	REACTOME_FATTY_ACID_METABOLISM	ACBD5
15	REACTOME_FATTY_ACID_METABOLISM	ACBD6
16	REACTOME_FATTY_ACID_METABOLISM	ACBD7
17	REACTOME_FATTY_ACID_METABOLISM	ACLY
18	REACTOME_FATTY_ACID_METABOLISM	ACOT1
19	REACTOME_FATTY_ACID_METABOLISM	ACOT11
20	REACTOME_FATTY_ACID_METABOLISM	ACOT12
21	REACTOME_FATTY_ACID_METABOLISM	ACOT13
22	REACTOME_FATTY_ACID_METABOLISM	ACOT2
23	REACTOME_FATTY_ACID_METABOLISM	ACOT4
24	REACTOME_FATTY_ACID_METABOLISM	ACOT6
25	REACTOME_FATTY_ACID_METABOLISM	ACOT7
26	REACTOME_FATTY_ACID_METABOLISM	ACOT8
27	REACTOME_FATTY_ACID_METABOLISM	ACOT9
28	REACTOME_FATTY_ACID_METABOLISM	ACOX1
29	REACTOME_FATTY_ACID_METABOLISM	ACOX2
30	REACTOME_FATTY_ACID_METABOLISM	ACOX3
31	REACTOME_FATTY_ACID_METABOLISM	ACOXL
32	REACTOME_FATTY_ACID_METABOLISM	ACSBG1
33	REACTOME_FATTY_ACID_METABOLISM	ACSBG2
34	REACTOME_FATTY_ACID_METABOLISM	ACSF2
35	REACTOME_FATTY_ACID_METABOLISM	ACSF3
36	REACTOME_FATTY_ACID_METABOLISM	ACSL1
37	REACTOME_FATTY_ACID_METABOLISM	ACSL3
38	REACTOME_FATTY_ACID_METABOLISM	ACSL4
39	REACTOME_FATTY_ACID_METABOLISM	ACSL5
40	REACTOME_FATTY_ACID_METABOLISM	ACSL6
41	REACTOME_FATTY_ACID_METABOLISM	ACSM3
42	REACTOME_FATTY_ACID_METABOLISM	ACSM6
43	REACTOME_FATTY_ACID_METABOLISM	AKR1C3
44	REACTOME_FATTY_ACID_METABOLISM	ALDH3A2
45	REACTOME_FATTY_ACID_METABOLISM	ALOX12
46	REACTOME_FATTY_ACID_METABOLISM	ALOX12B
47	REACTOME_FATTY_ACID_METABOLISM	ALOX15
48	REACTOME_FATTY_ACID_METABOLISM	ALOX15B
49	REACTOME_FATTY_ACID_METABOLISM	ALOX5
50	REACTOME_FATTY_ACID_METABOLISM	ALOX5AP
51	REACTOME_FATTY_ACID_METABOLISM	ALOXE3
52	REACTOME_FATTY_ACID_METABOLISM	AMACR
53	REACTOME_FATTY_ACID_METABOLISM	AWAT1
54	REACTOME_FATTY_ACID_METABOLISM	CBR1
55	REACTOME_FATTY_ACID_METABOLISM	CBR4
56	REACTOME_FATTY_ACID_METABOLISM	CPT1A
57	REACTOME_FATTY_ACID_METABOLISM	CPT1B
58	REACTOME_FATTY_ACID_METABOLISM	CPT2
59	REACTOME_FATTY_ACID_METABOLISM	CRAT
60	REACTOME_FATTY_ACID_METABOLISM	CROT
61	REACTOME_FATTY_ACID_METABOLISM	CYP1A1
62	REACTOME_FATTY_ACID_METABOLISM	CYP1A2
63	REACTOME_FATTY_ACID_METABOLISM	CYP1B1
64	REACTOME_FATTY_ACID_METABOLISM	CYP2C19
65	REACTOME_FATTY_ACID_METABOLISM	CYP2C8
66	REACTOME_FATTY_ACID_METABOLISM	CYP2C9
67	REACTOME_FATTY_ACID_METABOLISM	CYP2J2
68	REACTOME_FATTY_ACID_METABOLISM	CYP2U1
69	REACTOME_FATTY_ACID_METABOLISM	CYP4A11
70	REACTOME_FATTY_ACID_METABOLISM	CYP4A22
71	REACTOME_FATTY_ACID_METABOLISM	CYP4B1
72	REACTOME_FATTY_ACID_METABOLISM	CYP4F11
73	REACTOME_FATTY_ACID_METABOLISM	CYP4F2
74	REACTOME_FATTY_ACID_METABOLISM	CYP4F22
75	REACTOME_FATTY_ACID_METABOLISM	CYP4F3
76	REACTOME_FATTY_ACID_METABOLISM	CYP4F8
77	REACTOME_FATTY_ACID_METABOLISM	CYP8B1
78	REACTOME_FATTY_ACID_METABOLISM	DBI
79	REACTOME_FATTY_ACID_METABOLISM	DECR1
80	REACTOME_FATTY_ACID_METABOLISM	DECR2
81	REACTOME_FATTY_ACID_METABOLISM	DPEP1
82	REACTOME_FATTY_ACID_METABOLISM	DPEP2
83	REACTOME_FATTY_ACID_METABOLISM	DPEP3
84	REACTOME_FATTY_ACID_METABOLISM	ECHS1
85	REACTOME_FATTY_ACID_METABOLISM	ECI1
86	REACTOME_FATTY_ACID_METABOLISM	ECI2
87	REACTOME_FATTY_ACID_METABOLISM	EHHADH
88	REACTOME_FATTY_ACID_METABOLISM	ELOVL1
89	REACTOME_FATTY_ACID_METABOLISM	ELOVL2
90	REACTOME_FATTY_ACID_METABOLISM	ELOVL3
91	REACTOME_FATTY_ACID_METABOLISM	ELOVL4
92	REACTOME_FATTY_ACID_METABOLISM	ELOVL5
93	REACTOME_FATTY_ACID_METABOLISM	ELOVL6
94	REACTOME_FATTY_ACID_METABOLISM	ELOVL7
95	REACTOME_FATTY_ACID_METABOLISM	EPHX2
96	REACTOME_FATTY_ACID_METABOLISM	FAAH
97	REACTOME_FATTY_ACID_METABOLISM	FAAH2
98	REACTOME_FATTY_ACID_METABOLISM	FADS1
99	REACTOME_FATTY_ACID_METABOLISM	FADS2
100	REACTOME_FATTY_ACID_METABOLISM	FASN
101	REACTOME_FATTY_ACID_METABOLISM	GGT1
102	REACTOME_FATTY_ACID_METABOLISM	GGT5
103	REACTOME_FATTY_ACID_METABOLISM	GPX1
104	REACTOME_FATTY_ACID_METABOLISM	GPX2
105	REACTOME_FATTY_ACID_METABOLISM	GPX4
106	REACTOME_FATTY_ACID_METABOLISM	HACD1
107	REACTOME_FATTY_ACID_METABOLISM	HACD2
108	REACTOME_FATTY_ACID_METABOLISM	HACD3
109	REACTOME_FATTY_ACID_METABOLISM	HACD4
110	REACTOME_FATTY_ACID_METABOLISM	HACL1
111	REACTOME_FATTY_ACID_METABOLISM	HADH
112	REACTOME_FATTY_ACID_METABOLISM	HADHA
113	REACTOME_FATTY_ACID_METABOLISM	HADHB
114	REACTOME_FATTY_ACID_METABOLISM	HAO2
115	REACTOME_FATTY_ACID_METABOLISM	HPGD
116	REACTOME_FATTY_ACID_METABOLISM	HPGDS
117	REACTOME_FATTY_ACID_METABOLISM	HSD17B12
118	REACTOME_FATTY_ACID_METABOLISM	HSD17B3
119	REACTOME_FATTY_ACID_METABOLISM	HSD17B4
120	REACTOME_FATTY_ACID_METABOLISM	HSD17B8
121	REACTOME_FATTY_ACID_METABOLISM	HTD2
122	REACTOME_FATTY_ACID_METABOLISM	LTA4H
123	REACTOME_FATTY_ACID_METABOLISM	LTC4S
124	REACTOME_FATTY_ACID_METABOLISM	MAPKAPK2
125	REACTOME_FATTY_ACID_METABOLISM	MCAT
126	REACTOME_FATTY_ACID_METABOLISM	MCEE
127	REACTOME_FATTY_ACID_METABOLISM	MECR
128	REACTOME_FATTY_ACID_METABOLISM	MID1IP1
129	REACTOME_FATTY_ACID_METABOLISM	MLYCD
130	REACTOME_FATTY_ACID_METABOLISM	MMAA
131	REACTOME_FATTY_ACID_METABOLISM	MMUT
132	REACTOME_FATTY_ACID_METABOLISM	MORC2
133	REACTOME_FATTY_ACID_METABOLISM	NDUFAB1
134	REACTOME_FATTY_ACID_METABOLISM	NUDT19
135	REACTOME_FATTY_ACID_METABOLISM	NUDT7
136	REACTOME_FATTY_ACID_METABOLISM	OLAH
137	REACTOME_FATTY_ACID_METABOLISM	PCCA
138	REACTOME_FATTY_ACID_METABOLISM	PCCB
139	REACTOME_FATTY_ACID_METABOLISM	PCTP
140	REACTOME_FATTY_ACID_METABOLISM	PECR
141	REACTOME_FATTY_ACID_METABOLISM	PHYH
142	REACTOME_FATTY_ACID_METABOLISM	PLA2G4A
143	REACTOME_FATTY_ACID_METABOLISM	PON1
144	REACTOME_FATTY_ACID_METABOLISM	PON2
145	REACTOME_FATTY_ACID_METABOLISM	PON3
146	REACTOME_FATTY_ACID_METABOLISM	PPARD
147	REACTOME_FATTY_ACID_METABOLISM	PPT1
148	REACTOME_FATTY_ACID_METABOLISM	PPT2
149	REACTOME_FATTY_ACID_METABOLISM	PRKAA2
150	REACTOME_FATTY_ACID_METABOLISM	PRKAB2
151	REACTOME_FATTY_ACID_METABOLISM	PRKAG2
152	REACTOME_FATTY_ACID_METABOLISM	PRXL2B
153	REACTOME_FATTY_ACID_METABOLISM	PTGDS
154	REACTOME_FATTY_ACID_METABOLISM	PTGES
155	REACTOME_FATTY_ACID_METABOLISM	PTGES2
156	REACTOME_FATTY_ACID_METABOLISM	PTGES3
157	REACTOME_FATTY_ACID_METABOLISM	PTGIS
158	REACTOME_FATTY_ACID_METABOLISM	PTGR1
159	REACTOME_FATTY_ACID_METABOLISM	PTGR2
160	REACTOME_FATTY_ACID_METABOLISM	PTGS1
161	REACTOME_FATTY_ACID_METABOLISM	PTGS2
162	REACTOME_FATTY_ACID_METABOLISM	RXRA
163	REACTOME_FATTY_ACID_METABOLISM	SCD
164	REACTOME_FATTY_ACID_METABOLISM	SCD5
165	REACTOME_FATTY_ACID_METABOLISM	SCP2
166	REACTOME_FATTY_ACID_METABOLISM	SLC22A5
167	REACTOME_FATTY_ACID_METABOLISM	SLC25A1
168	REACTOME_FATTY_ACID_METABOLISM	SLC25A17
169	REACTOME_FATTY_ACID_METABOLISM	SLC25A20
170	REACTOME_FATTY_ACID_METABOLISM	SLC27A2
171	REACTOME_FATTY_ACID_METABOLISM	SLC27A3
172	REACTOME_FATTY_ACID_METABOLISM	TBXAS1
173	REACTOME_FATTY_ACID_METABOLISM	TECR
174	REACTOME_FATTY_ACID_METABOLISM	TECRL
175	REACTOME_FATTY_ACID_METABOLISM	THEM4
176	REACTOME_FATTY_ACID_METABOLISM	THEM5
177	REACTOME_FATTY_ACID_METABOLISM	THRSP
