# Supplementary material for: Unveiling fatty acid subtypes: immunometabolic interplay and therapeutic opportunities in gastric cancer
Source: Front Oncol. 2025 May 26;15:1570873. doi: 10.3389/fonc.2025.1570873 (PMC12146350; doi:10.3389/fonc.2025.1570873)
Supplement: Supplementary file 3 [file Table2.xlsx]

## Sheet: supplemental Table S2
gene
ACOT12
ACOX2
ACSM5
ADH4
ADIPOQ
APOA1
APOC3
AVPR1A
BDH2
CAV1
CD36
ELOVL2
ELOVL4
NR4A3
PDK4
PLA2G5
PON1
PTGIS
BMPR1B
CIDEA
FMO1
GABARAPL1
INMT
ADH1B
