# Supplementary material for: Unveiling fatty acid subtypes: immunometabolic interplay and therapeutic opportunities in gastric cancer
Source: Front Oncol. 2025 May 26;15:1570873. doi: 10.3389/fonc.2025.1570873 (PMC12146350; doi:10.3389/fonc.2025.1570873)
Supplement: Supplementary file 4 [file Table3.xlsx]

## Sheet: lncRNA
	logFC	AveExpr	t	P.Value	adj.P.Val	B
MAGI2-AS3	-1.32998	1.62001	-23.6369	2.96e-74	4.56e-70	158.212
RP11-166D19.1	-2.01032	2.13662	-19.8971	2.67e-59	2.05e-55	124.168
RP11-736K20.5	-1.06675	1.14042	-19.4514	1.7e-57	8.7e-54	120.058
ZNF667-AS1	-1.49135	1.79009	-19.0993	4.53e-56	1.74e-52	116.807
RP11-456K23.1	-0.961801	0.941597	-19.0419	7.74e-56	2.14e-52	116.277
RP11-588K22.2	-1.97282	3.84882	-19.0338	8.35e-56	2.14e-52	116.202
C14orf132	-1.88766	2.28847	-18.9362	2.08e-55	4.56e-52	115.301
RP11-736K20.4	-1.15245	1.08099	-18.7821	8.74e-55	1.68e-51	113.877
LINC01197	-0.720202	0.561205	-18.6083	4.43e-54	7.57e-51	112.271
LINC00924	-0.926427	0.70854	-18.1011	5.05e-52	7.76e-49	107.584
ACTA2-AS1	-1.65758	1.72166	-17.8836	3.84e-51	5.37e-48	105.574
MIR99AHG	-1.10431	0.912821	-17.5445	9.07e-50	1.16e-46	102.444
RP11-383H13.1	-0.917808	1.36762	-17.216	1.94e-48	2.29e-45	99.4129
AP000892.6	-1.93702	1.98241	-17.2014	2.22e-48	2.44e-45	99.279
LINC00578	-1.63349	1.67393	-17.1742	2.86e-48	2.93e-45	99.0282
IGFBP7-AS1	-0.629985	0.610684	-16.7986	9.41e-47	8.77e-44	95.5686
AP001189.4	-0.727284	0.746219	-16.7936	9.86e-47	8.77e-44	95.5224
MIR100HG	-0.615177	0.423601	-16.7892	1.03e-46	8.77e-44	95.4825
RP13-514E23.1	-0.639121	0.420904	-16.7654	1.28e-46	1.04e-43	95.2635
MIR497HG	-0.542828	0.491664	-16.7118	2.11e-46	1.62e-43	94.7704
RP11-672A2.4	-1.32035	1.68886	-16.3543	5.81e-45	4.26e-42	91.4863
RP11-554A11.5	-1.39426	1.05834	-16.3078	8.94e-45	6.25e-42	91.0594
CTD-2201I18.1	-0.905052	0.737132	-16.2707	1.26e-44	8.43e-42	90.7195
CTD-2536I1.2	-0.506691	0.340362	-16.0914	6.62e-44	4.24e-41	89.0769
MIR143HG	-1.63575	1.29931	-15.9552	2.33e-43	1.43e-40	87.8304
RP5-965F6.2	-0.824824	0.506459	-15.8157	8.44e-43	5e-40	86.5561
RP11-554A11.4	-1.5324	1.30393	-15.7791	1.18e-42	6.74e-40	86.2218
RP5-1172A22.1	-0.893562	0.734918	-15.6914	2.66e-42	1.46e-39	85.421
DNM3OS	-0.936873	1.40915	-15.5261	1.22e-41	6.45e-39	83.9153
RP11-180N14.1	-0.764719	0.594553	-15.5019	1.52e-41	7.79e-39	83.6947
RAP2C-AS1	-0.798507	1.28501	-15.4744	1.96e-41	9.71e-39	83.4444
NR2F1-AS1	-0.89405	1.06091	-15.4558	2.32e-41	1.09e-38	83.2747
CTD-2089N3.1	-1.37164	1.27802	-15.4554	2.33e-41	1.09e-38	83.2712
MBNL1-AS1	-1.55317	1.53771	-15.3901	4.24e-41	1.86e-38	82.6778
HAND2-AS1	-1.76979	0.941745	-15.372	5.01e-41	2.14e-38	82.5132
RP11-517I3.2	-0.90544	1.55776	-15.2747	1.22e-40	4.95e-38	81.6289
ADAMTS9-AS2	-0.700594	0.488534	-15.2047	2.32e-40	9.17e-38	80.994
RP11-532F6.3	-0.938466	1.03758	-15.1772	2.99e-40	1.15e-37	80.7449
RP11-752L20.3	-0.506795	0.677355	-15.1545	3.68e-40	1.38e-37	80.5387
CTC-296K1.4	-1.25331	0.842572	-15.0273	1.18e-39	4.21e-37	79.3871
RP11-999E24.3	-0.893335	0.994754	-15.0151	1.32e-39	4.6e-37	79.2763
RP11-62F24.2	-0.86329	0.782037	-15.0126	1.35e-39	4.6e-37	79.2542
RP11-394O4.5	-2.22817	2.95182	-14.9304	2.85e-39	9.55e-37	78.5106
CTD-2314G24.2	-0.999585	0.858808	-14.9048	3.6e-39	1.18e-36	78.2795
AP000473.5	-0.87155	0.633433	-14.8097	8.58e-39	2.74e-36	77.4206
CTD-2554C21.2	-0.839732	0.598447	-14.808	8.72e-39	2.74e-36	77.4052
PWAR5	-0.933807	0.738576	-14.7196	1.95e-38	5.88e-36	76.609
ZNF582-AS1	-0.660154	0.690579	-14.6577	3.42e-38	1.01e-35	76.0511
AC002398.12	-1.19366	0.649139	-14.6442	3.87e-38	1.12e-35	75.9297
LINC00702	-1.34883	0.93753	-14.5713	7.5e-38	2.14e-35	75.2743
RP11-536O18.1	-1.16782	1.19007	-14.5685	7.69e-38	2.15e-35	75.2494
RP11-281O15.4	-0.696986	0.712799	-14.5582	8.45e-38	2.32e-35	75.1562
RP11-358D17.2	-1.09653	0.708673	-14.4545	2.16e-37	5.84e-35	74.2254
RP11-815J21.4	-0.925691	1.42294	-14.3527	5.44e-37	1.42e-34	73.3134
CTC-296K1.3	-1.20094	0.956182	-14.2976	8.95e-37	2.29e-34	72.8198
RP1-142L7.5	-0.729663	0.725869	-14.2801	1.05e-36	2.64e-34	72.6635
CTD-2089N3.2	-0.915196	0.58794	-14.1533	3.29e-36	7.91e-34	71.5308
RP11-805I24.3	-0.522726	0.398001	-14.1237	4.3e-36	1.02e-33	71.2668
RP11-553L6.5	-1.21278	4.41763	-14.1198	4.45e-36	1.04e-33	71.2315
FGF14-AS2	-1.12301	1.05523	-14.0691	7.03e-36	1.6e-33	70.7798
RP11-758N13.1	-1.00922	1.01301	-14.0685	7.06e-36	1.6e-33	70.7745
AF001548.6	-1.71996	1.30468	-14.033	9.72e-36	2.17e-33	70.4584
RP11-875O11.1	-0.581457	0.911423	-13.9316	2.42e-35	5.24e-33	69.5566
CTD-3035K23.7	-0.552042	0.625622	-13.919	2.71e-35	5.71e-33	69.4441
RP11-92C4.6	-1.58077	2.58907	-13.906	3.04e-35	6.33e-33	69.3286
RP4-575N6.4	-0.913057	1.36725	-13.8516	4.96e-35	1.02e-32	68.8461
FENDRR	-1.61165	2.54265	-13.8191	6.63e-35	1.34e-32	68.5577
AC025165.8	-0.523725	0.401979	-13.8068	7.4e-35	1.48e-32	68.4487
RP11-524D16__A.3	-1.22913	2.17428	-13.7581	1.14e-34	2.23e-32	68.0173
RP11-514D23.2	-0.785654	0.63791	-13.7075	1.8e-34	3.46e-32	67.5699
RP4-564M11.2	-0.764107	0.73986	-13.6432	3.19e-34	6.07e-32	67.0018
RP11-867G23.10	-0.95794	0.741897	-13.6001	4.69e-34	8.81e-32	66.621
NR2F2-AS1	-0.627584	0.652075	-13.589	5.18e-34	9.6e-32	66.5233
PCAT19	-0.784045	1.87045	-13.5818	5.52e-34	1.01e-31	66.4597
CTD-2033D15.3	-1.10889	1.18073	-13.5732	5.97e-34	1.08e-31	66.3833
AC090044.2	-0.718779	0.498451	-13.494	1.21e-33	2.16e-31	65.6859
HHIP-AS1	-1.05056	1.17519	-13.4759	1.42e-33	2.51e-31	65.5269
SNHG14	-0.917827	0.919497	-13.4485	1.81e-33	3.16e-31	65.2852
RP5-1198O20.4	-0.725433	0.679692	-13.3501	4.33e-33	7.41e-31	64.4213
RBMS3-AS3	-0.559436	0.428702	-13.3486	4.39e-33	7.42e-31	64.4081
RP11-167N24.6	-1.87419	0.959484	-13.2336	1.22e-32	1.99e-30	63.4002
RGS5	-1.47253	6.45097	-13.2334	1.22e-32	1.99e-30	63.3989
SENCR	-0.672925	1.20935	-13.2027	1.6e-32	2.56e-30	63.1303
PGM5-AS1	-1.62676	1.10218	-13.1902	1.78e-32	2.83e-30	63.0208
MEG3	-1.12068	1.68642	-13.1651	2.23e-32	3.5e-30	62.8012
A2M-AS1	-0.806821	1.07378	-13.1616	2.3e-32	3.57e-30	62.771
AC009948.5	-0.917732	2.27601	-13.0902	4.31e-32	6.56e-30	62.1483
RP11-384P7.7	-0.615914	0.348288	-13.0314	7.23e-32	1.09e-29	61.6359
RP11-441F2.5	-0.607597	0.335476	-12.9978	9.72e-32	1.42e-29	61.3432
CTD-2033D15.2	-1.03244	1.27867	-12.9292	1.77e-31	2.58e-29	60.7472
AC003090.1	-0.968721	0.623946	-12.8524	3.48e-31	5e-29	60.0814
RP11-701H24.4	-0.648643	0.495419	-12.8508	3.53e-31	5.03e-29	60.0672
LINC00883	-0.727834	1.25329	-12.8303	4.22e-31	5.96e-29	59.8899
RP4-613B23.1	-0.617623	1.16697	-12.7876	6.13e-31	8.58e-29	59.5203
AC053503.6	-1.71426	1.08138	-12.758	7.95e-31	1.1e-28	59.264
CTD-2555O16.2	-0.979831	2.35038	-12.7465	8.78e-31	1.21e-28	59.165
PGM5P4-AS1	-0.507347	0.332047	-12.7376	9.49e-31	1.28e-28	59.0879
SH3RF3-AS1	-0.998617	1.72174	-12.6934	1.4e-30	1.85e-28	58.7065
RP11-389C8.2	-0.794772	1.9178	-12.5883	3.48e-30	4.47e-28	57.8017
RP11-701H24.7	-1.05998	0.943812	-12.5659	4.24e-30	5.39e-28	57.6086
RP11-54O7.3	-0.772112	0.896878	-12.4372	1.29e-29	1.6e-27	56.5048
RP11-89C3.4	-0.961449	1.07421	-12.4255	1.43e-29	1.76e-27	56.405
PWAR6	-0.887508	0.794304	-12.3972	1.83e-29	2.23e-27	56.1629
BARX1-AS1	-1.01705	0.742291	-12.3519	2.7e-29	3.25e-27	55.7754
RP11-632L2.2	-0.657991	0.687449	-12.3311	3.23e-29	3.86e-27	55.598
RP11-774O3.3	-0.903234	1.69145	-12.3221	3.49e-29	4.13e-27	55.5214
RP11-251M1.1	-0.518326	0.655048	-12.2553	6.21e-29	7.3e-27	54.9521
RP11-131H24.4	-1.05025	0.795506	-12.2378	7.22e-29	8.34e-27	54.8032
RASSF8-AS1	-0.922486	1.28995	-12.2371	7.26e-29	8.34e-27	54.7972
RP5-1054A22.4	-0.845856	1.21776	-12.1976	1.02e-28	1.15e-26	54.4613
RP11-89K11.1	-0.558878	0.645025	-12.1926	1.06e-28	1.2e-26	54.419
CTD-2054N24.2	-0.640435	0.703957	-12.1448	1.61e-28	1.78e-26	54.0129
C20orf166-AS1	-0.944747	0.542263	-12.0991	2.37e-28	2.61e-26	53.6258
RP11-701H24.5	-0.722435	0.526385	-12.0968	2.42e-28	2.64e-26	53.6066
RP11-400K9.4	-1.36255	1.76772	-11.9397	9.26e-28	9.97e-26	52.2796
AF001548.3	-1.36839	0.910363	-11.9087	1.21e-27	1.29e-25	52.0183
RP11-175K6.2	-0.539559	0.810103	-11.885	1.48e-27	1.57e-25	51.819
RP11-701H24.8	-0.815186	0.639987	-11.877	1.58e-27	1.67e-25	51.7518
RP11-750H9.5	-1.0115	1.69137	-11.8109	2.77e-27	2.88e-25	51.1968
RP11-1000B6.3	-0.709313	1.06925	-11.7738	3.79e-27	3.86e-25	50.886
AC053503.12	-1.30021	0.705716	-11.6139	1.46e-26	1.45e-24	49.5509
RP11-244O19.1	-0.964439	1.6752	-11.6043	1.59e-26	1.57e-24	49.4707
RP11-307B6.3	-0.706061	0.388737	-11.5611	2.28e-26	2.24e-24	49.112
INAFM2	-0.980445	4.78274	-11.5165	3.32e-26	3.23e-24	48.7413
RP11-757G1.5	-0.788767	1.0854	-11.5086	3.55e-26	3.43e-24	48.6762
GSN-AS1	-0.603611	0.938575	-11.4903	4.13e-26	3.93e-24	48.5245
RP11-864N7.4	-0.621109	0.452761	-11.4879	4.22e-26	3.98e-24	48.5045
RP11-13P5.2	-0.659613	0.661	-11.4661	5.06e-26	4.75e-24	48.3239
MEIS1-AS3	-0.510904	0.389022	-11.4408	6.26e-26	5.8e-24	48.1147
RP11-348F1.3	-0.600261	0.373128	-11.4215	7.35e-26	6.78e-24	47.955
RP11-620J15.3	-0.83069	1.74778	-11.4197	7.47e-26	6.8e-24	47.94
RP11-6O2.3	-1.10286	0.91756	-11.4097	8.12e-26	7.35e-24	47.8577
RP11-359E10.1	-0.754025	0.654894	-11.3764	1.07e-25	9.59e-24	47.5827
RP11-182J1.1	-0.594955	0.775623	-11.3719	1.11e-25	9.9e-24	47.5457
RP11-338C15.3	-0.513391	0.706412	-11.2808	2.38e-25	2.08e-23	46.7956
CTD-3116E22.8	-0.558945	0.43897	-11.2658	2.69e-25	2.32e-23	46.6721
RP4-639F20.1	-1.12455	2.77369	-11.1723	5.85e-25	4.97e-23	45.9062
CTC-786C10.1	-1.005	1.59981	-11.1289	8.37e-25	7.08e-23	45.5513
RP11-400K9.3	-0.891494	0.841347	-11.1181	9.15e-25	7.7e-23	45.4631
TP73-AS1	-1.02981	1.98179	-11.0265	1.95e-24	1.61e-22	44.7169
RP11-715H19.2	-0.672179	0.684014	-10.955	3.51e-24	2.85e-22	44.1362
RP11-254F19.2	-0.761023	0.807622	-10.9461	3.77e-24	3.06e-22	44.0641
STARD4-AS1	-0.507968	0.896678	-10.9394	3.99e-24	3.21e-22	44.0097
CTD-2373N4.3	-0.986994	1.65702	-10.9206	4.65e-24	3.71e-22	43.8579
RP11-399B17.1	-0.556414	0.736747	-10.8831	6.32e-24	4.99e-22	43.5545
CTD-2555O16.4	-0.54698	1.46201	-10.85	8.28e-24	6.47e-22	43.2873
SERTAD4-AS1	-1.40015	2.62922	-10.8455	8.59e-24	6.68e-22	43.2507
AC093627.8	-0.74345	0.604309	-10.8049	1.2e-23	9.25e-22	42.9238
CTA-941F9.9	-1.02615	1.36651	-10.7925	1.32e-23	1.01e-21	42.824
LINC00092	-0.610498	0.704795	-10.7903	1.35e-23	1.03e-21	42.806
RP11-701H24.3	-0.895629	0.965082	-10.758	1.75e-23	1.31e-21	42.5468
LINC00087	-0.625311	0.863386	-10.756	1.78e-23	1.32e-21	42.5308
RP11-848P1.3	-0.863723	2.51574	-10.6948	2.93e-23	2.15e-21	42.0396
AJ011932.1	-0.519792	0.455438	-10.6611	3.85e-23	2.79e-21	41.7699
CTD-3064M3.3	-0.833084	1.27796	-10.6584	3.93e-23	2.84e-21	41.7488
SHANK3	-0.947619	4.02088	-10.6021	6.2e-23	4.46e-21	41.2987
RP11-472N13.3	-0.56999	0.691181	-10.484	1.61e-22	1.12e-20	40.3595
RP11-454E5.4	-0.564335	1.51817	-10.4427	2.24e-22	1.56e-20	40.0323
AC004637.1	-0.635566	0.578851	-10.436	2.36e-22	1.63e-20	39.9799
CTD-2195B23.3	-0.693566	0.871143	-10.4226	2.63e-22	1.81e-20	39.8738
AP001347.6	-0.679153	0.705766	-10.4065	2.99e-22	2.02e-20	39.7464
LINC00921	-0.563431	1.21727	-10.3984	3.19e-22	2.14e-20	39.6827
AC093702.1	-0.749525	0.448654	-10.3547	4.52e-22	3e-20	39.3374
AF001548.4	-0.801306	0.57512	-10.2552	9.98e-22	6.54e-20	38.5555
RP11-91J19.3	-0.556047	1.05217	-10.2285	1.23e-21	7.91e-20	38.3467
ZNF436-AS1	-0.511224	1.36977	-10.1321	2.65e-21	1.66e-19	37.5937
RP11-124N14.3	-0.868715	1.81201	-10.1049	3.28e-21	2.02e-19	37.3827
AC100830.3	-0.599639	0.703886	-9.97425	9.14e-21	5.5e-19	36.37
RP11-219E7.1	-0.889825	1.29394	-9.9706	9.41e-21	5.63e-19	36.3418
LINC01150	-0.656705	0.98697	-9.89605	1.68e-20	9.93e-19	35.7675
RP11-753H16.5	-0.682853	0.81506	-9.81977	3.05e-20	1.78e-18	35.1824
LINC00294	-0.692723	3.20091	-9.74906	5.27e-20	3.01e-18	34.6422
FTX	-0.56516	1.51681	-9.71611	6.8e-20	3.87e-18	34.3913
HOXB-AS1	-0.616932	1.47968	-9.6987	7.77e-20	4.38e-18	34.2589
CTB-193M12.4	-0.899686	1.43427	-9.67123	9.6e-20	5.39e-18	34.0502
LINC01573	-0.884258	1.13389	-9.65444	1.09e-19	6.07e-18	33.923
RP11-514D23.3	-0.703862	1.32314	-9.62336	1.39e-19	7.6e-18	33.6875
RP11-69I8.3	-0.764931	1.72488	-9.60761	1.57e-19	8.48e-18	33.5684
RP11-156P1.3	-0.686855	2.51581	-9.5796	1.94e-19	1.05e-17	33.3568
RP11-51B23.3	-0.549976	0.649611	-9.56526	2.17e-19	1.16e-17	33.2486
RP11-318A15.8	-0.627589	0.689783	-9.54051	2.62e-19	1.4e-17	33.0621
RP11-360F5.3	-0.746023	1.35109	-9.50445	3.44e-19	1.83e-17	32.791
CARD8-AS1	-0.593885	2.29865	-9.50434	3.45e-19	1.83e-17	32.7902
RP11-73M18.6	-0.653499	1.56318	-9.48956	3.86e-19	2.03e-17	32.6791
CTD-3157E16.1	-1.19624	3.49901	-9.45164	5.15e-19	2.66e-17	32.3949
PART1	-0.844121	0.747793	-9.40972	7.08e-19	3.59e-17	32.0813
RP5-1139B12.3	-0.565603	0.892256	-9.36789	9.71e-19	4.85e-17	31.7693
RERG-IT1	-0.59147	0.503243	-9.29201	1.72e-18	8.49e-17	31.2055
CTC-429P9.2	-0.820517	2.60693	-9.28412	1.83e-18	8.98e-17	31.147
TPTEP1	-0.688806	0.894861	-9.23133	2.71e-18	1.33e-16	30.7566
RP11-102N12.3	-0.650436	1.52393	-9.22272	2.9e-18	1.41e-16	30.693
ZNF790-AS1	-0.65824	0.969722	-9.21624	3.04e-18	1.47e-16	30.6452
CCND2-AS1	-0.611039	0.864496	-9.17797	4.05e-18	1.93e-16	30.3633
RP11-575A19.2	-0.821731	1.30606	-9.17353	4.18e-18	1.99e-16	30.3306
RP11-344B5.2	-0.795542	1.41366	-9.15338	4.86e-18	2.27e-16	30.1825
LINC01235	-0.8357	1.422	-9.15196	4.91e-18	2.29e-16	30.1721
RP3-428L16.2	-0.915582	1.86642	-9.12116	6.18e-18	2.85e-16	29.946
RP5-1039K5.12	-0.719964	1.47867	-9.02589	1.25e-17	5.6e-16	29.2499
CTC-251I16.1	-0.784784	2.186	-9.00201	1.49e-17	6.65e-16	29.0762
CTC-487M23.5	-0.530314	1.62654	-8.98615	1.68e-17	7.41e-16	28.9609
RP3-425C14.4	-0.735107	3.20334	-8.98363	1.71e-17	7.5e-16	28.9426
RP11-254F7.2	-0.752308	2.46861	-8.96061	2.03e-17	8.74e-16	28.7756
AC006126.4	-0.942634	3.06923	-8.9598	2.04e-17	8.77e-16	28.7697
RGMB-AS1	-0.530592	0.990314	-8.93508	2.45e-17	1.04e-15	28.5906
RP11-890B15.3	-0.681649	2.31518	-8.93342	2.48e-17	1.04e-15	28.5786
ZNF528-AS1	-0.794672	1.40975	-8.92246	2.69e-17	1.13e-15	28.4994
RP11-967K21.1	-0.645325	1.57954	-8.91901	2.75e-17	1.15e-15	28.4744
AC145124.2	-0.57	0.753766	-8.895	3.28e-17	1.37e-15	28.3009
RP11-244F12.3	-0.622986	1.06847	-8.88824	3.45e-17	1.43e-15	28.2522
CTC-510F12.7	-0.648207	1.26181	-8.86693	4.03e-17	1.67e-15	28.0986
LINC01579	-0.613599	0.516206	-8.84333	4.79e-17	1.97e-15	27.9287
ZFHX4-AS1	-0.51688	0.416517	-8.7541	9.18e-17	3.63e-15	27.2891
PAXIP1-AS2	-0.606299	2.60179	-8.75391	9.2e-17	3.63e-15	27.2877
RP11-53B2.1	-0.536523	0.649092	-8.75368	9.21e-17	3.63e-15	27.2861
AC096772.6	-0.560654	2.82381	-8.73113	1.08e-16	4.23e-15	27.1251
RP11-439L18.2	-0.709249	1.62876	-8.71598	1.21e-16	4.69e-15	27.0171
CTC-339F2.2	-0.740573	1.76322	-8.67952	1.58e-16	6.08e-15	26.7577
AC106786.1	-0.517359	0.736842	-8.6308	2.24e-16	8.44e-15	26.4121
RP11-753H16.3	-0.508492	0.358756	-8.61885	2.44e-16	9.11e-15	26.3275
RNF216-IT1	-0.719839	1.41595	-8.56486	3.59e-16	1.33e-14	25.9464
SVIL-AS1	-0.520977	2.76337	-8.55558	3.84e-16	1.41e-14	25.881
LINC01018	-0.525863	0.404086	-8.55307	3.91e-16	1.44e-14	25.8634
MEOX2-AS1	-0.50839	0.477494	-8.53021	4.61e-16	1.67e-14	25.7026
AF127936.5	-0.519615	0.831988	-8.52047	4.94e-16	1.79e-14	25.6342
LINC01096	-0.586371	0.577579	-8.46472	7.34e-16	2.62e-14	25.2435
RP11-474O21.5	-0.842182	1.87551	-8.4441	8.5e-16	3.01e-14	25.0995
CTC-490E21.10	-0.657835	1.72925	-8.41581	1.04e-15	3.63e-14	24.9023
U47924.27	0.910739	3.70438	8.33803	1.8e-15	6.2e-14	24.3622
CTD-2245F17.3	-1.03122	2.47594	-8.19355	4.95e-15	1.62e-13	23.3678
RP11-51F16.1	-0.677486	1.53532	-8.18607	5.22e-15	1.7e-13	23.3166
RP11-404E16.1	-0.705137	1.47919	-8.18515	5.25e-15	1.71e-13	23.3104
RP11-350N15.4	-0.555354	0.664369	-8.15568	6.44e-15	2.08e-13	23.1091
ADAMTSL4-AS1	-0.577704	1.21036	-8.15106	6.65e-15	2.14e-13	23.0776
RP11-384O8.1	-0.551157	0.548972	-8.15073	6.67e-15	2.14e-13	23.0753
RP11-195F19.9	-0.667831	1.64509	-8.14725	6.83e-15	2.19e-13	23.0516
CTC-429P9.5	-0.692782	2.91849	-8.10547	9.12e-15	2.88e-13	22.7674
RP11-307C12.11	0.561802	1.93414	8.10103	9.41e-15	2.96e-13	22.7372
AC004540.5	-0.583885	1.21196	-8.06451	1.21e-14	3.76e-13	22.4897
LINC00996	-0.560851	1.05886	-8.05666	1.28e-14	3.96e-13	22.4365
AC003973.3	-0.548631	0.610196	-8.04152	1.42e-14	4.37e-13	22.3342
TBX2-AS1	-0.527235	1.14266	-8.03992	1.43e-14	4.4e-13	22.3234
AC104654.2	-0.595697	0.834361	-8.03049	1.53e-14	4.67e-13	22.2597
RP11-597D13.9	-0.698298	1.24045	-8.02614	1.58e-14	4.8e-13	22.2304
CTC-429P9.1	-0.610007	2.14635	-8.02341	1.61e-14	4.87e-13	22.212
RP11-968O1.5	-0.661423	1.63613	-7.96305	2.43e-14	7.19e-13	21.8059
RP11-532F12.5	0.641836	4.24494	7.94206	2.8e-14	8.21e-13	21.6651
RP11-25K19.1	-0.756676	1.62304	-7.93559	2.93e-14	8.57e-13	21.6218
RP11-108L7.15	0.519718	1.5289	7.92893	3.06e-14	8.91e-13	21.5772
LINC00094	-0.542962	2.95264	-7.8772	4.36e-14	1.24e-12	21.232
UBXN10-AS1	-0.880737	1.35843	-7.85626	5.02e-14	1.43e-12	21.0926
LINC01082	-0.938038	1.76129	-7.84349	5.48e-14	1.55e-12	21.0078
RAMP2-AS1	-0.507979	0.707596	-7.8123	6.76e-14	1.89e-12	20.801
LINC00861	-0.678318	0.941034	-7.77673	8.59e-14	2.37e-12	20.5658
RP11-67L2.2	-0.574096	2.38963	-7.77486	8.7e-14	2.4e-12	20.5534
CTD-3157E16.2	-0.925411	3.36063	-7.7532	1.01e-13	2.75e-12	20.4107
LINC00654	-0.698921	1.37106	-7.73668	1.12e-13	3.05e-12	20.3019
GAS6-AS2	-0.525777	1.07505	-7.7246	1.22e-13	3.29e-12	20.2225
CTC-510F12.2	-0.606343	2.07324	-7.72403	1.22e-13	3.3e-12	20.2188
AF001548.5	-0.774521	3.09008	-7.70128	1.42e-13	3.81e-12	20.0695
HCG11	-0.779096	2.65992	-7.69893	1.45e-13	3.85e-12	20.0541
RP11-691H4.4	-0.640175	0.99909	-7.6946	1.49e-13	3.95e-12	20.0257
RP11-284N8.3	-0.841294	1.68875	-7.69404	1.5e-13	3.95e-12	20.022
CTC-301O7.4	-0.600133	1.2293	-7.68944	1.54e-13	4.07e-12	19.9919
AC011899.9	-0.506275	1.1429	-7.67977	1.64e-13	4.31e-12	19.9286
AC007193.10	-0.732494	0.65522	-7.66688	1.79e-13	4.68e-12	19.8443
KB-1410C5.5	-0.523722	1.97442	-7.65711	1.91e-13	4.99e-12	19.7805
CTB-41I6.1	-0.73668	1.44946	-7.65619	1.92e-13	5.01e-12	19.7745
CTD-2020K17.1	-0.540033	1.37498	-7.61591	2.52e-13	6.43e-12	19.512
RP11-670E13.6	0.747798	2.88751	7.61566	2.52e-13	6.43e-12	19.5104
RP11-303E16.2	0.643103	4.60987	7.58801	3.03e-13	7.62e-12	19.3308
RP11-1094M14.5	-0.676913	1.27594	-7.55904	3.66e-13	9.17e-12	19.1431
AC100830.5	-0.583229	1.35772	-7.55738	3.7e-13	9.25e-12	19.1323
RP11-6N17.3	-0.534675	1.84648	-7.53041	4.42e-13	1.1e-11	18.9581
LINC00957	-0.517486	1.71555	-7.52878	4.47e-13	1.11e-11	18.9477
AC006129.2	-0.642737	1.26737	-7.46066	6.99e-13	1.69e-11	18.5096
RP11-47L3.1	-0.586611	1.53943	-7.4377	8.12e-13	1.96e-11	18.3626
RP5-887A10.1	-0.855469	1.08846	-7.42669	8.73e-13	2.09e-11	18.2923
RP11-783K16.5	0.816464	2.87022	7.38757	1.13e-12	2.64e-11	18.0429
CTD-3203P2.3	-0.620915	1.94449	-7.3803	1.18e-12	2.76e-11	17.9967
RP11-409K20.6	-0.559888	0.745564	-7.35626	1.38e-12	3.19e-11	17.844
LINC01094	-0.531133	1.39176	-7.35476	1.39e-12	3.21e-11	17.8344
RP11-573G6.4	-0.531066	1.00649	-7.33204	1.61e-12	3.69e-11	17.6905
LINC01278	-0.726919	3.77933	-7.30726	1.89e-12	4.31e-11	17.5339
RP11-217B7.2	-0.567073	1.08251	-7.29842	2e-12	4.55e-11	17.4781
RP11-395G23.3	-0.508989	1.04197	-7.2878	2.15e-12	4.83e-11	17.4112
RP11-417E7.2	-0.71443	0.883265	-7.26859	2.43e-12	5.43e-11	17.2903
MIR4697HG	-0.854835	1.56306	-7.26826	2.43e-12	5.43e-11	17.2882
RP11-385F7.1	0.714382	2.6009	7.21838	3.35e-12	7.33e-11	16.9754
LINC01160	-0.516748	0.634027	-7.17251	4.49e-12	9.7e-11	16.689
AC016747.3	-0.675034	2.01589	-7.1663	4.67e-12	1.01e-10	16.6504
RP11-533O20.2	-0.9263	1.80478	-7.14573	5.32e-12	1.14e-10	16.5225
LINC00641	-0.605183	2.19557	-7.10426	6.92e-12	1.47e-10	16.2655
RP1-302G2.5	-0.565034	1.00657	-7.09212	7.47e-12	1.58e-10	16.1905
RP11-33E12.2	-0.692873	2.43458	-7.07619	8.26e-12	1.74e-10	16.0923
ANKRD44-IT1	-0.501232	0.841089	-7.07277	8.44e-12	1.77e-10	16.0712
RP11-431J24.2	-0.664916	0.643618	-7.07259	8.45e-12	1.77e-10	16.0701
BOLA3-AS1	-0.653111	1.53577	-7.03224	1.09e-11	2.25e-10	15.822
RP11-342K6.2	-0.533223	2.89784	-6.97568	1.55e-11	3.13e-10	15.476
CTB-133G6.2	-0.740937	1.61281	-6.97209	1.59e-11	3.19e-10	15.454
LINC00865	-0.576235	1.03194	-6.9645	1.66e-11	3.33e-10	15.4078
OR7E47P	-0.620258	1.88654	-6.95431	1.77e-11	3.54e-10	15.3458
RP13-582O9.5	0.576262	2.81032	6.93167	2.04e-11	4.04e-10	15.2082
PCED1B-AS1	-0.729811	2.56	-6.90651	2.38e-11	4.68e-10	15.0557
NPTN-IT1	-0.504126	1.91416	-6.89415	2.57e-11	5.04e-10	14.9809
WNT5A-AS1	-0.770186	2.35916	-6.86297	3.12e-11	6.04e-10	14.7928
CTD-3032J10.4	-0.639876	2.18417	-6.8609	3.16e-11	6.09e-10	14.7803
RP11-686D22.4	-0.581822	2.07639	-6.85936	3.19e-11	6.14e-10	14.771
CTD-2666L21.1	-0.588003	1.45973	-6.83422	3.72e-11	7.08e-10	14.6199
RP11-465B22.8	0.80296	3.79651	6.74718	6.34e-11	1.17e-09	14.0997
RP11-54A4.2	-0.543751	1.51635	-6.66587	1.04e-10	1.87e-09	13.6184
AC079767.4	-0.902424	1.96081	-6.65024	1.14e-10	2.04e-09	13.5264
RP11-53O19.1	-0.522387	0.980275	-6.64658	1.17e-10	2.08e-09	13.5049
LINC00426	-0.500553	1.04561	-6.62116	1.36e-10	2.4e-09	13.3557
RP11-420L9.5	-0.554604	2.20339	-6.60279	1.52e-10	2.67e-09	13.2482
TYMSOS	0.632945	2.53951	6.51378	2.58e-10	4.37e-09	12.7304
RP11-617F23.1	-0.740107	2.74769	-6.46206	3.5e-10	5.85e-09	12.432
RP1-92O14.3	0.518733	2.03729	6.43486	4.11e-10	6.77e-09	12.2758
SNHG1	0.569958	4.67949	6.42828	4.27e-10	7.02e-09	12.2381
RP4-616B8.5	-0.597923	1.64311	-6.40932	4.78e-10	7.74e-09	12.1296
GS1-358P8.4	-0.602318	3.57558	-6.40019	5.04e-10	8.15e-09	12.0775
LLNLR-470E3.1	-0.661377	1.37707	-6.39988	5.05e-10	8.16e-09	12.0758
FAM83H-AS1	0.826509	4.82717	6.3964	5.15e-10	8.31e-09	12.0559
CTB-41I6.2	-0.542159	1.23171	-6.3574	6.47e-10	1.03e-08	11.834
RP11-148O21.2	-0.710733	0.88254	-6.22086	1.42e-09	2.19e-08	11.0654
RP1-151F17.1	-0.504923	1.87222	-6.1545	2.08e-09	3.12e-08	10.6967
RP11-731F5.2	-0.742705	1.0666	-6.1497	2.14e-09	3.19e-08	10.6701
TGFB2-AS1	-0.640838	1.74011	-6.14167	2.24e-09	3.34e-08	10.6257
AF131215.2	-0.71278	1.73987	-6.1143	2.61e-09	3.87e-08	10.4748
RP11-164P12.5	0.531289	3.00038	6.10795	2.71e-09	4.01e-08	10.4399
RP11-428G5.5	-0.53526	0.653187	-6.0798	3.18e-09	4.66e-08	10.2854
RP11-535M15.1	-0.5736	1.22385	-6.05788	3.59e-09	5.23e-08	10.1654
RP11-295G20.2	0.567652	3.94468	5.97995	5.56e-09	7.86e-08	9.742
RP3-406A7.7	0.663576	3.17454	5.96983	5.88e-09	8.3e-08	9.68729
SERPINB9P1	-0.640739	1.85854	-5.9609	6.18e-09	8.71e-08	9.63914
RP11-211G3.2	-0.515806	1.6055	-5.95604	6.34e-09	8.92e-08	9.61295
MIR210HG	0.621781	1.99991	5.95593	6.35e-09	8.92e-08	9.61235
LINC01116	-0.552168	1.38912	-5.93302	7.21e-09	1.01e-07	9.48911
RP11-298J20.4	-0.572468	2.59208	-5.93221	7.24e-09	1.01e-07	9.48473
CTB-13F3.1	-0.535271	1.96348	-5.85932	1.08e-08	1.48e-07	9.09524
CTD-3128G10.7	-0.784763	2.1051	-5.83216	1.25e-08	1.69e-07	8.95111
RP11-1334A24.6	-0.600677	2.08926	-5.81078	1.41e-08	1.89e-07	8.83805
DIO3OS	-0.520858	0.831375	-5.75963	1.86e-08	2.44e-07	8.56896
RP11-723D22.3	-0.511874	1.59333	-5.71745	2.34e-08	3.02e-07	8.34853
CTD-2396E7.11	0.535628	5.08929	5.70461	2.5e-08	3.23e-07	8.28165
LINC00926	-0.614246	1.56635	-5.69826	2.59e-08	3.33e-07	8.24867
DANCR	0.554553	5.71398	5.68233	2.82e-08	3.61e-07	8.16598
CTA-14H9.5	-0.626491	3.0974	-5.6551	3.26e-08	4.14e-07	8.0251
RP3-325F22.5	0.577226	2.30212	5.60864	4.17e-08	5.19e-07	7.78603
CH17-189H20.1	-0.509077	2.00547	-5.60522	4.25e-08	5.27e-07	7.76851
RP6-65G23.3	0.503174	2.40585	5.59274	4.54e-08	5.6e-07	7.70457
RP11-579D7.4	0.508892	1.96052	5.57952	4.87e-08	5.97e-07	7.63704
RP11-187E13.1	0.564307	1.65128	5.55153	5.64e-08	6.85e-07	7.49441
LINC00511	0.558317	2.7731	5.54749	5.76e-08	6.99e-07	7.47387
MNX1-AS1	0.543607	2.47727	5.52145	6.6e-08	7.92e-07	7.34181
RP5-1120P11.1	0.696676	1.58918	5.51711	6.75e-08	8.06e-07	7.31985
SNHG3	0.514051	4.14399	5.49661	7.52e-08	8.89e-07	7.21635
RP6-159A1.4	-0.524833	1.22422	-5.44783	9.69e-08	1.12e-06	6.97127
RP11-325F22.2	-0.554109	1.5005	-5.43518	1.03e-07	1.19e-06	6.90803
RP11-612B6.2	-0.52039	1.88179	-5.35918	1.53e-07	1.71e-06	6.53069
RP11-168F9.2	0.542046	1.49665	5.30893	1.97e-07	2.16e-06	6.28363
TRBV11-2	-0.524401	1.22023	-5.27599	2.33e-07	2.52e-06	6.12274
RP11-47A8.5	-0.52846	4.63515	-5.2002	3.41e-07	3.61e-06	5.75586
CTD-2017D11.1	-0.542772	2.08487	-5.05599	6.95e-07	6.93e-06	5.07031
RP11-390F4.3	0.584444	2.07078	5.05311	7.05e-07	7.03e-06	5.05676
AC005083.1	0.528013	2.89038	4.98659	9.73e-07	9.46e-06	4.74632
FOXP4-AS1	0.6268	2.79611	4.96083	1.1e-06	1.06e-05	4.62703
RP11-284F21.10	0.803981	3.45958	4.95669	1.12e-06	1.08e-05	4.60792
VPS9D1-AS1	0.643966	3.86361	4.936	1.24e-06	1.18e-05	4.51258
CTD-3020H12.4	-0.523188	1.3391	-4.89907	1.48e-06	1.4e-05	4.34326
CTD-2562J17.6	-0.532185	3.78556	-4.86952	1.7e-06	1.59e-05	4.20858
RP11-329L6.2	0.79736	5.13471	4.85795	1.8e-06	1.67e-05	4.15603
CTB-51J22.1	-0.534403	1.67848	-4.85408	1.83e-06	1.7e-05	4.13848
RP11-284F21.9	0.642717	1.85892	4.83526	2e-06	1.85e-05	4.05332
SLC22A18AS	0.520291	2.33529	4.77237	2.69e-06	2.41e-05	3.7708
AC087491.2	0.581393	1.27648	4.76645	2.76e-06	2.47e-05	3.74438
RP11-20I20.4	-0.511263	2.24427	-4.40672	1.4e-05	0.000109492	2.19293
RP11-713M15.2	0.688713	2.17582	4.39492	1.48e-05	0.000114474	2.14387
CRNDE	0.55015	2.7787	4.35968	1.72e-05	0.000131417	1.99807
RP11-595B24.2	0.646559	2.12231	4.29227	2.3e-05	0.000171145	1.7221
RP11-800A18.4	0.647987	1.82753	4.28216	2.4e-05	0.000177919	1.68107
RP3-523K23.2	0.540651	3.77038	4.22395	3.07e-05	0.000222365	1.44634
RP11-284F21.7	0.686013	4.09595	4.19819	3.42e-05	0.000244242	1.34341
AC093850.2	-0.609727	1.67454	-4.19321	3.5e-05	0.000249057	1.32357
LINC01436	-0.608299	1.58578	-4.12981	4.55e-05	0.000317095	1.07292
RP11-132A1.4	0.596176	2.88619	4.1035	5.08e-05	0.000348484	0.969913
RP11-401P9.4	-0.660814	1.6791	-4.05737	6.14e-05	0.000413014	0.79076
HAGLR	-0.517192	1.76787	-4.00071	7.72e-05	0.000509419	0.573245
BCYRN1	-0.573705	1.93696	-3.99255	7.98e-05	0.00052355	0.542158
MCF2L-AS1	0.541607	3.22161	3.97115	8.7e-05	0.000563668	0.460856
ABHD11-AS1	0.590355	3.42806	3.94869	9.52e-05	0.000612848	0.375986
RP11-283G6.3	-0.523258	2.16738	-3.93529	0.000100421	0.000643023	0.32554
ELFN1-AS1	0.701099	2.88706	3.69567	0.000254794	0.00146671	-0.549672
H19	-0.96415	4.49418	-3.66097	0.000290422	0.00164412	-0.672216
RP11-54H7.4	0.683777	1.77881	3.28593	0.00112036	0.0054571	-1.92791
RP11-834C11.4	-0.629419	4.42547	-3.13023	0.00189507	0.00863217	-2.41183
WFDC21P	0.604109	2.8064	3.10885	0.00203361	0.00918166	-2.47653
LINC01559	0.513341	2.88766	3.00416	0.00285688	0.0124353	-2.78736
UCA1	0.725034	3.01529	2.85923	0.00450379	0.0183966	-3.201
LINC01133	0.547719	5.32067	2.8405	0.00477033	0.0192806	-3.25301
RP11-109M17.2	0.655322	2.22428	2.79091	0.00554698	0.0220034	-3.3892
XIST	-0.500398	1.42308	-2.27677	0.0234093	0.0751509	-4.66503
RP11-297P16.4	0.561799	1.10267	2.25439	0.0247955	0.0788492	-4.71487

## Sheet: miRNA
	logFC	AveExpr	t	P.Value	adj.P.Val	B
hsa-mir-100	-1.52829	11.125	-12.6913	1.4614e-30	1.61374e-27	58.6643
hsa-mir-141	1.61858	10.3518	12.651	2.07422e-30	1.61374e-27	58.3189
hsa-let-7c	-1.64649	9.85677	-12.0576	3.46825e-28	1.79886e-25	53.2706
hsa-mir-99a	-1.81323	8.05872	-11.9809	6.67143e-28	2.57955e-25	52.6256
hsa-mir-106b	1.06506	9.09334	11.9456	9.01222e-28	2.57955e-25	52.3291
hsa-mir-96	1.51846	3.88982	11.934	9.94687e-28	2.57955e-25	52.2318
hsa-mir-1307	1.23115	10.3634	11.8835	1.52794e-27	3.39639e-25	51.8086
hsa-mir-17	1.19757	9.82334	11.7818	3.62065e-27	7.04216e-25	50.9581
hsa-mir-200c	1.44484	12.9473	11.5634	2.28371e-26	3.94828e-24	49.1427
hsa-mir-7-1	1.17044	5.3757	11.3139	1.84021e-25	2.86337e-23	47.0861
hsa-mir-92a-1	1.14101	12.3678	11.1917	5.07353e-25	7.17674e-23	46.0868
hsa-mir-92a-2	1.1342	12.2522	11.1553	6.85247e-25	8.88537e-23	45.7906
hsa-mir-942	1.14354	3.42266	11.0901	1.174e-24	1.40519e-22	45.2601
hsa-mir-200b	1.42058	10.6181	11.0328	1.88189e-24	2.09159e-22	44.7952
hsa-mir-200a	1.51447	10.6982	10.9749	3.02897e-24	3.14205e-22	44.3264
hsa-mir-15b	1.05539	7.78865	10.9533	3.61787e-24	3.51837e-22	44.1513
hsa-mir-429	1.69444	7.98043	10.906	5.32813e-24	4.8768e-22	43.77
hsa-mir-19b-1	1.08623	6.40104	10.8182	1.09133e-23	9.43393e-22	43.0637
hsa-mir-125b-2	-1.35763	7.57754	-10.7113	2.6037e-23	2.13229e-21	42.2073
hsa-mir-125b-1	-1.33138	7.52593	-10.609	5.95492e-23	4.63292e-21	41.3926
hsa-mir-218-2	-1.18567	3.60877	-10.5383	1.05279e-22	7.80065e-21	40.8315
hsa-mir-210	2.29143	7.90349	10.4805	1.67552e-22	1.18505e-20	40.3739
hsa-mir-423	0.765042	7.30727	10.4369	2.37703e-22	1.60811e-20	40.0296
hsa-mir-93	1.11749	12.2959	10.3953	3.3151e-22	2.14929e-20	39.7021
hsa-mir-222	1.12163	6.59596	10.3505	4.74007e-22	2.95022e-20	39.3501
hsa-mir-19b-2	1.07855	6.19629	10.3075	6.67623e-22	3.99547e-20	39.0129
hsa-mir-218-1	-1.13904	3.66783	-10.2712	8.91278e-22	5.1364e-20	38.7285
hsa-mir-183	1.59422	11.7091	10.2453	1.09482e-21	6.08406e-20	38.526
hsa-mir-20a	1.19644	8.5152	10.0081	7.10424e-21	3.81179e-19	36.6856
hsa-mir-19a	1.19555	5.19115	9.98674	8.39601e-21	4.35473e-19	36.5212
hsa-mir-3127	0.973841	2.46872	9.92902	1.31822e-20	6.5229e-19	36.0773
hsa-mir-652	0.937703	5.00629	9.92678	1.34147e-20	6.5229e-19	36.0601
hsa-mir-143	-1.09003	17.1913	-9.86107	2.23778e-20	1.05515e-18	35.5567
hsa-mir-590	1.0074	4.33144	9.77903	4.2285e-20	1.93516e-18	34.9307
hsa-mir-130b	1.1723	4.83445	9.70624	7.41831e-20	3.29797e-18	34.3778
hsa-mir-182	1.38523	13.0705	9.70176	7.67889e-20	3.31898e-18	34.3439
hsa-mir-490	-1.92614	1.98697	-9.67904	9.14694e-20	3.84666e-18	34.1718
hsa-mir-15a	0.844302	7.22599	9.62176	1.42031e-19	5.81578e-18	33.7391
hsa-mir-16-1	1.01683	7.74412	9.58157	1.93246e-19	7.71002e-18	33.4363
hsa-mir-32	0.92704	5.18568	9.54012	2.65261e-19	1.03186e-17	33.1248
hsa-mir-133b	-1.46239	2.13659	-9.48974	3.89453e-19	1.47802e-17	32.7472
hsa-mir-191	1.03916	8.92635	9.46763	4.6076e-19	1.70701e-17	32.5819
hsa-mir-18a	1.30566	4.84221	9.45834	4.94472e-19	1.78804e-17	32.5125
hsa-mir-1266	1.26029	3.52626	9.4554	5.05616e-19	1.78804e-17	32.4906
hsa-mir-16-2	1.01072	7.76291	9.39676	7.88674e-19	2.72706e-17	32.0536
hsa-mir-133a-1	-1.70784	3.58407	-9.32819	1.32374e-18	4.47769e-17	31.5446
hsa-mir-133a-2	-1.62373	3.48895	-9.25954	2.21822e-18	7.25549e-17	31.0372
hsa-mir-33a	1.35374	4.38243	9.25835	2.2382e-18	7.25549e-17	31.0284
hsa-mir-4746	0.825449	1.77561	9.19425	3.61719e-18	1.14864e-16	30.5567
hsa-mir-576	0.904308	3.47472	9.16777	4.40787e-18	1.37173e-16	30.3624
hsa-mir-107	0.596724	6.27082	9.11813	6.37979e-18	1.94646e-16	29.9992
hsa-mir-148b	0.726723	7.12144	9.10614	6.97439e-18	2.08695e-16	29.9116
hsa-mir-4677	0.781215	2.99625	9.09039	7.84044e-18	2.30183e-16	29.7966
hsa-mir-1-2	-1.70615	4.10319	-9.06177	9.69429e-18	2.79339e-16	29.5881
hsa-mir-25	0.769999	13.0122	9.02834	1.24154e-17	3.51243e-16	29.3451
hsa-mir-671	0.743492	2.93593	8.98473	1.71313e-17	4.76006e-16	29.0289
hsa-mir-455	1.31975	7.48475	8.96998	1.90978e-17	5.21336e-16	28.9222
hsa-mir-185	0.694378	6.06309	8.86952	3.99219e-17	1.07101e-15	28.1981
hsa-mir-877	0.952779	1.93896	8.84693	4.70904e-17	1.24191e-15	28.0359
hsa-mir-192	1.43609	14.4601	8.71401	1.23767e-16	3.15706e-15	27.0873
hsa-mir-1-1	-1.67455	4.00569	-8.6569	1.86955e-16	4.69196e-15	26.6825
hsa-mir-151a	0.61058	11.1137	8.60521	2.71145e-16	6.69684e-15	26.3176
hsa-mir-3934	0.776389	2.27838	8.58797	3.06854e-16	7.46038e-15	26.1962
hsa-mir-625	1.0625	8.65403	8.56174	3.70295e-16	8.85755e-15	26.0118
hsa-mir-217	-1.19597	5.14115	-8.55972	3.75706e-16	8.85755e-15	25.9976
hsa-mir-33b	0.998996	1.88335	8.55271	3.9502e-16	9.17389e-15	25.9484
hsa-mir-216a	-0.704214	1.01716	-8.5476	4.09731e-16	9.37562e-15	25.9125
hsa-mir-128-1	0.652456	6.12371	8.4888	6.23305e-16	1.4056e-14	25.5009
hsa-mir-145	-1.12564	11.4381	-8.44063	8.77735e-16	1.95108e-14	25.1652
hsa-mir-556	0.611969	0.929643	8.43066	9.42034e-16	2.06451e-14	25.0958
hsa-mir-135b	1.5143	5.30718	8.39882	1.18027e-15	2.5507e-14	24.8747
hsa-mir-188	0.895503	2.57145	8.38531	1.29845e-15	2.76766e-14	24.7811
hsa-mir-221	0.849205	8.28812	8.36079	1.54384e-15	3.24623e-14	24.6114
hsa-mir-3615	0.79299	2.51642	8.2474	3.42247e-15	7.10049e-14	23.8308
hsa-mir-219a-1	0.660081	1.9918	8.1774	5.57487e-15	1.14138e-13	23.3526
hsa-mir-3613	0.868932	3.45079	8.16405	6.11654e-15	1.23602e-13	23.2617
hsa-let-7d	0.63812	9.04169	8.14531	6.9664e-15	1.38971e-13	23.1342
hsa-mir-197	0.766381	7.86345	8.11344	8.68617e-15	1.71085e-13	22.918
hsa-mir-425	1.10698	7.83209	8.06668	1.19958e-14	2.33317e-13	22.6017
hsa-mir-7-2	0.938835	1.9083	8.05583	1.29261e-14	2.48309e-13	22.5285
hsa-mir-592	1.10648	2.33051	8.05032	1.34255e-14	2.54757e-13	22.4914
hsa-mir-629	0.827348	6.39522	8.04008	1.44061e-14	2.70071e-13	22.4223
hsa-mir-550a-2	0.797844	2.0062	8.03129	1.53031e-14	2.83472e-13	22.3631
hsa-mir-497	-0.740245	4.30451	-8.01336	1.73071e-14	3.16821e-13	22.2426
hsa-mir-7-3	0.929021	1.84906	8.00614	1.8186e-14	3.29039e-13	22.1941
hsa-mir-500b	0.844722	3.39406	7.97906	2.18921e-14	3.91541e-13	22.0124
hsa-mir-532	0.754978	10.113	7.90932	3.52249e-14	6.22841e-13	21.5466
hsa-mir-550a-1	0.764842	2.00046	7.90028	3.74594e-14	6.54908e-13	21.4864
hsa-mir-324	0.74702	5.22953	7.85877	4.9641e-14	8.58237e-13	21.2107
hsa-mir-501	0.967219	5.65428	7.83278	5.91826e-14	1.01196e-12	21.0385
hsa-mir-139	-0.754209	5.37386	-7.7583	9.77398e-14	1.65308e-12	20.5475
hsa-mir-454	0.647957	3.31521	7.75437	1.00351e-13	1.679e-12	20.5217
hsa-mir-203a	1.49141	12.6455	7.74674	1.05624e-13	1.74841e-12	20.4715
hsa-mir-29b-1	0.767836	8.53797	7.7405	1.10139e-13	1.80395e-12	20.4306
hsa-mir-128-2	0.633853	5.63927	7.72613	1.21271e-13	1.9656e-12	20.3363
hsa-mir-186	0.580869	7.97339	7.69684	1.47504e-13	2.34201e-12	20.1447
hsa-mir-589	0.667434	5.90195	7.66728	1.79653e-13	2.82364e-12	19.9518
hsa-mir-194-2	1.22879	12.4128	7.61421	2.55616e-13	3.97738e-12	19.6068
hsa-mir-29b-2	0.715599	8.63101	7.60671	2.6863e-13	4.1385e-12	19.5582
hsa-mir-147b	1.06826	1.74291	7.60116	2.78687e-13	4.25134e-12	19.5223
hsa-mir-550a-3	0.620313	1.2756	7.59577	2.8882e-13	4.36314e-12	19.4873
hsa-mir-195	-0.726646	5.01161	-7.546	4.01199e-13	6.00256e-12	19.1659
hsa-mir-484	0.751346	5.97715	7.52088	4.73322e-13	6.94801e-12	19.0042
hsa-mir-194-1	1.20898	12.2373	7.46459	6.84614e-13	9.9557e-12	18.6434
hsa-mir-502	0.674428	3.91652	7.43826	8.13084e-13	1.17144e-11	18.4753
hsa-mir-3651	0.738993	1.20443	7.4344	8.33782e-13	1.19024e-11	18.4507
hsa-mir-577	1.52156	3.91067	7.3607	1.3461e-12	1.90411e-11	17.9826
hsa-mir-199a-1	-0.618013	9.88651	-7.3265	1.67932e-12	2.35408e-11	17.7664
hsa-mir-1976	0.621403	3.05918	7.32132	1.73638e-12	2.41232e-11	17.7338
hsa-mir-301a	0.798769	3.48268	7.2929	2.08532e-12	2.87147e-11	17.5549
hsa-mir-579	0.511251	0.837904	7.20508	3.66066e-12	4.95304e-11	17.0053
hsa-mir-2110	0.552044	1.51751	7.11939	6.30992e-12	8.464e-11	16.4737
hsa-mir-744	0.75292	4.76331	7.11641	6.42986e-12	8.55117e-11	16.4553
hsa-mir-345	0.908361	3.70379	6.9687	1.62527e-11	2.14315e-10	15.5505
hsa-mir-616	0.81446	1.86162	6.95033	1.8222e-11	2.38264e-10	15.4389
hsa-mir-4724	0.517093	0.788605	6.89688	2.53839e-11	3.29145e-10	15.1156
hsa-mir-500a	0.791847	8.03196	6.86243	3.14007e-11	4.03797e-10	14.9083
hsa-mir-4676	0.52788	0.976552	6.82018	4.07166e-11	5.19304e-10	14.655
hsa-mir-301b	0.710437	1.37057	6.8015	4.5654e-11	5.72884e-10	14.5435
hsa-mir-199a-2	-0.568359	10.6546	-6.7173	7.6274e-11	9.49459e-10	14.0434
hsa-mir-339	0.746535	5.26886	6.68998	9.00051e-11	1.11149e-09	13.8822
hsa-mir-103a-1	0.554406	13.0884	6.68809	9.10417e-11	1.11544e-09	13.871
hsa-mir-103a-2	0.551009	13.0928	6.67484	9.86283e-11	1.19895e-09	13.7931
hsa-mir-4664	0.506767	0.78678	6.59377	1.6059e-10	1.92214e-09	13.3184
hsa-mir-362	0.732393	4.15554	6.58487	1.6937e-10	2.01175e-09	13.2666
hsa-mir-146a	0.932466	7.43654	6.5824	1.71892e-10	2.02625e-09	13.2522
hsa-mir-1306	0.655097	2.79351	6.54312	2.17278e-10	2.54199e-09	13.0242
hsa-mir-3074	0.779878	2.41402	6.53391	2.29515e-10	2.66511e-09	12.9709
hsa-mir-1277	0.546868	1.04567	6.50309	2.75586e-10	3.15303e-09	12.7929
hsa-mir-378a	0.697043	9.68185	6.47153	3.32132e-10	3.77225e-09	12.6113
hsa-mir-421	0.602343	2.10225	6.44449	3.89521e-10	4.39199e-09	12.4563
hsa-mir-196b	1.66284	7.60498	6.40216	4.99406e-10	5.59047e-09	12.2147
hsa-mir-26b	0.628735	9.27186	6.35812	6.45954e-10	7.1284e-09	11.9646
hsa-mir-190a	0.594632	2.846	6.35058	6.74935e-10	7.39577e-09	11.9219
hsa-mir-203b	1.41181	5.75365	6.18136	1.78978e-09	1.93396e-08	10.9746
hsa-mir-34a	0.656527	7.24089	6.11394	2.62513e-09	2.79775e-08	10.6029
hsa-mir-769	0.521392	4.53205	6.04049	3.97006e-09	4.14592e-08	10.2016
hsa-mir-199b	-0.513537	11.0555	-5.9835	5.45792e-09	5.56815e-08	9.89305
hsa-mir-214	-0.627414	4.52951	-5.98294	5.47511e-09	5.56815e-08	9.89
hsa-mir-148a	0.776158	14.9023	5.96888	5.92021e-09	5.98171e-08	9.81424
hsa-mir-330	0.601644	4.92275	5.95951	6.23628e-09	6.26042e-08	9.76384
hsa-mir-651	0.572218	1.75525	5.95094	6.53969e-09	6.52292e-08	9.7178
hsa-mir-335	0.83804	6.40032	5.93898	6.98771e-09	6.9254e-08	9.65359
hsa-mir-1304	0.657087	1.14316	5.9226	7.6498e-09	7.5336e-08	9.56588
hsa-mir-937	0.786731	1.71122	5.90099	8.61819e-09	8.4339e-08	9.45041
hsa-mir-660	0.604279	6.11142	5.8531	1.12095e-08	1.08335e-07	9.19582
hsa-mir-320b-2	0.633118	2.28535	5.83773	1.2192e-08	1.17104e-07	9.11447
hsa-mir-331	0.588862	4.37102	5.73501	2.12829e-08	2.01928e-07	8.57534
hsa-mir-615	0.837042	1.86017	5.70057	2.56114e-08	2.40068e-07	8.39629
hsa-mir-1180	0.614654	3.62525	5.69275	2.67066e-08	2.48835e-07	8.35581
hsa-mir-34c	-0.508366	2.2869	-5.62794	3.77319e-08	3.49469e-07	8.02175
hsa-mir-410	-0.579781	3.56694	-5.58666	4.6948e-08	4.29713e-07	7.81062
hsa-mir-4728	0.801551	1.26556	5.58418	4.75666e-08	4.32829e-07	7.79798
hsa-mir-584	0.879295	6.34065	5.51877	6.70673e-08	6.06725e-07	7.46624
hsa-mir-127	-0.546226	9.29597	-5.50703	7.13098e-08	6.34046e-07	7.40703
hsa-mir-95	0.758024	2.69314	5.47868	8.26589e-08	7.22568e-07	7.26451
hsa-mir-505	0.588116	5.39103	5.44031	1.00851e-07	8.76672e-07	7.07261
hsa-mir-758	-0.543056	3.86711	-5.30728	1.99299e-07	1.68538e-06	6.41609
hsa-mir-153-2	0.922916	4.55049	5.27393	2.35909e-07	1.95252e-06	6.25371
hsa-mir-193b	0.581565	5.34677	5.14511	4.49035e-07	3.6202e-06	5.63449
hsa-mir-3677	0.64365	2.81444	5.07303	6.40167e-07	5.05634e-06	5.29374
hsa-mir-940	0.585108	1.78699	5.0513	7.11823e-07	5.51043e-06	5.19186
hsa-mir-223	0.832857	8.38418	5.03925	7.54867e-07	5.78607e-06	5.13549
hsa-mir-4661	0.642728	2.07844	4.95499	1.13437e-06	8.44539e-06	4.7447
hsa-mir-196a-2	1.18727	5.82563	4.93682	1.23762e-06	9.17017e-06	4.66118
hsa-mir-424	0.643216	6.15905	4.90692	1.42754e-06	1.04284e-05	4.52434
hsa-mir-31	1.16615	4.22559	4.85568	1.82036e-06	1.31134e-05	4.29147
hsa-mir-338	0.779984	9.8411	4.85136	1.85787e-06	1.33219e-05	4.27194
hsa-mir-196a-1	1.13728	5.68568	4.80488	2.31182e-06	1.63509e-05	4.06269
hsa-mir-3200	0.673152	1.76625	4.78414	2.54721e-06	1.77733e-05	3.96992
hsa-mir-3614	0.534741	2.50834	4.73942	3.13608e-06	2.16877e-05	3.77104
hsa-mir-30a	-0.538015	13.4718	-4.65214	4.68481e-06	3.16937e-05	3.38762
hsa-mir-1301	0.540122	3.21492	4.56888	6.83173e-06	4.46646e-05	3.02772
hsa-mir-451a	0.803287	8.14937	4.53198	8.06106e-06	5.22625e-05	2.87003
hsa-mir-144	0.739863	6.08565	4.49124	9.66414e-06	6.16287e-05	2.69728
hsa-mir-486-2	0.652983	5.3047	4.32456	2.00196e-05	0.000120738	2.00496
hsa-mir-4326	0.708248	3.00916	4.28274	2.3949e-05	0.000142776	1.83495
hsa-mir-935	0.735323	2.12626	4.24699	2.78825e-05	0.000163102	1.69079
hsa-mir-5683	-0.541477	1.23938	-4.23972	2.87544e-05	0.000167572	1.66161
hsa-mir-486-1	0.63804	5.30966	4.18737	3.58495e-05	0.000203583	1.45277
hsa-mir-106a	0.571176	3.52494	4.18596	3.60619e-05	0.000204045	1.44718
hsa-mir-503	0.509177	2.98795	4.15049	4.18172e-05	0.000233217	1.3071
hsa-mir-1247	-0.879322	3.51916	-4.11573	4.83016e-05	0.000267464	1.17082
hsa-mir-708	-0.556098	5.95692	-4.05737	6.13894e-05	0.000330525	0.9444
hsa-mir-3607	0.747292	4.63849	3.90182	0.000114743	0.000591194	0.355256
hsa-mir-215	1.0454	8.97571	3.84884	0.000141342	0.000714053	0.159393
hsa-mir-129-1	-0.565451	1.63757	-3.76994	0.000191972	0.000948282	-0.12773
hsa-mir-204	-0.571038	1.85896	-3.66878	0.000282115	0.00135485	-0.487829
hsa-mir-3065	0.56397	4.37942	3.45178	0.00062592	0.00279865	-1.2296
hsa-mir-224	0.605558	4.03069	3.28166	0.00113717	0.00467471	-1.78162
hsa-mir-129-2	-0.519767	1.78887	-3.20279	0.00148744	0.00591931	-2.02866
hsa-mir-767	1.11499	2.41123	3.13766	0.00184933	0.00717596	-2.2284
hsa-mir-375	0.809209	13.0301	3.11521	0.00199182	0.00763367	-2.29635
hsa-mir-105-1	0.994223	2.24698	2.9096	0.00385311	0.0139754	-2.89712
hsa-mir-105-2	0.978157	2.23868	2.86427	0.00443495	0.0156126	-3.02433
hsa-mir-1269a	0.856378	1.97156	2.66495	0.00806104	0.0254421	-3.56102

## Sheet: mRNA
	logFC	AveExpr	t	P.Value	adj.P.Val	B
FBXL7	-1.67558	2.83422	-23.3643	3.52157e-73	6.90299e-69	156.078
PDE1A	-1.49614	1.83885	-22.5404	6.49003e-70	6.36088e-66	148.608
RBMS3	-1.58829	1.99196	-22.4358	1.69202e-69	1.10556e-65	147.655
PABPC5	-0.811028	0.661094	-22.325	4.67721e-69	1.70323e-65	146.645
JAM3	-1.77368	3.53734	-22.3186	4.95738e-69	1.70323e-65	146.587
SLIT2	-2.03877	1.7644	-22.3132	5.21345e-69	1.70323e-65	146.537
BOC	-2.24392	2.20543	-22.2321	1.09705e-68	2.79898e-65	145.798
JAM2	-1.87192	2.57746	-22.2277	1.14232e-68	2.79898e-65	145.758
ABCC9	-1.98976	2.035	-22.1472	2.39399e-68	5.21412e-65	145.023
BNC2	-1.65609	1.55074	-22.1148	3.22298e-68	6.1946e-65	144.727
SLIT3	-2.13436	2.65059	-22.1066	3.47621e-68	6.1946e-65	144.652
CNRIP1	-1.38348	2.68282	-21.9014	2.29477e-67	3.74851e-64	142.777
MAPK10	-1.22502	1.08232	-21.5913	4.00212e-66	6.03459e-63	139.936
RECK	-1.42037	2.28879	-21.496	9.64381e-66	1.35027e-62	139.062
MPDZ	-1.64196	2.04602	-21.4552	1.40628e-65	1.83773e-62	138.687
GHR	-1.46532	1.22979	-21.2704	7.75726e-65	9.50361e-62	136.99
VSTM4	-1.64166	2.23194	-21.2357	1.0695e-64	1.23319e-61	136.671
LRCH2	-1.19839	1.31777	-21.0908	4.08723e-64	4.45099e-61	135.338
NAP1L3	-1.34919	1.24264	-21.0711	4.90493e-64	5.06034e-61	135.157
STON1	-1.87817	2.22882	-20.9672	1.28426e-63	1.2587e-60	134.2
ADAMTSL3	-1.58269	1.32626	-20.9597	1.37561e-63	1.28403e-60	134.132
DDR2	-2.10815	3.46615	-20.9273	1.858e-63	1.65548e-60	133.833
CDO1	-1.57125	1.17323	-20.8925	2.56574e-63	2.18668e-60	133.513
COL14A1	-2.54245	3.90107	-20.8377	4.26357e-63	3.48227e-60	133.008
INMT	-2.03226	2.48342	-20.7989	6.11057e-63	4.79118e-60	132.65
SFRP1	-2.99992	2.27066	-20.7441	1.01524e-62	7.65415e-60	132.146
SPARCL1	-2.47142	6.88839	-20.6471	2.49888e-62	1.81419e-59	131.25
CHRDL1	-2.83597	2.1745	-20.5123	8.73173e-62	6.11284e-59	130.007
ZCCHC24	-2.03496	4.02563	-20.4903	1.07132e-61	7.24138e-59	129.804
RUNX1T1	-1.43491	1.32749	-20.4365	1.76626e-61	1.15407e-58	129.307
NHSL2	-1.58411	1.50465	-20.3626	3.50938e-61	2.21906e-58	128.624
AKT3	-1.66636	2.99144	-20.2909	6.83367e-61	4.18605e-58	127.962
OGN	-3.52258	3.14796	-20.2872	7.06933e-61	4.19918e-58	127.928
ADAM33	-2.03943	1.76861	-20.2358	1.14077e-60	6.57689e-58	127.453
BHMT2	-1.50288	1.31511	-20.1633	2.23762e-60	1.2532e-57	126.783
RNF180	-1.23363	1.33009	-20.1549	2.42067e-60	1.31806e-57	126.705
ARHGAP20	-1.02645	0.938215	-20.151	2.50884e-60	1.32915e-57	126.669
TCEAL7	-1.55248	1.97791	-20.1395	2.79365e-60	1.44108e-57	126.562
SVEP1	-1.847	2.00767	-20.1281	3.10687e-60	1.56156e-57	126.457
ABCA9	-1.21893	0.894085	-20.0678	5.44562e-60	2.66863e-57	125.899
PABPC4L	-0.934022	0.883537	-19.9376	1.82895e-59	8.74418e-57	124.695
AOC3	-2.46737	4.25286	-19.9219	2.11654e-59	9.8782e-57	124.549
RNF150	-1.97401	1.83879	-19.897	2.66908e-59	1.21673e-56	124.319
CLIP3	-1.9908	3.89785	-19.8234	5.29518e-59	2.359e-56	123.638
HTR2A	-1.00965	0.76071	-19.6534	2.58302e-58	1.12516e-55	122.063
GUCY1B3	-1.71986	3.95364	-19.6481	2.71282e-58	1.15601e-55	122.014
FERMT2	-1.91435	3.8135	-19.6083	3.93169e-58	1.63977e-55	121.645
ANK2	-1.67406	1.39713	-19.5841	4.92447e-58	2.01103e-55	121.421
RHOJ	-1.48059	3.36707	-19.5637	5.95522e-58	2.38233e-55	121.232
GLI3	-1.51702	1.90267	-19.5542	6.50799e-58	2.55139e-55	121.144
ECM2	-1.42571	2.64049	-19.4798	1.30287e-57	5.00764e-55	120.454
ZEB1	-1.72135	3.76588	-19.4566	1.61658e-57	6.09389e-55	120.24
GUCY1A3	-2.14598	3.72967	-19.4266	2.13931e-57	7.91223e-55	119.961
KCNJ8	-1.56472	3.09768	-19.3982	2.7864e-57	1.01146e-54	119.699
FAM13C	-1.19073	1.22469	-19.385	3.15139e-57	1.12316e-54	119.576
NDN	-1.89647	4.01902	-19.3751	3.45848e-57	1.21059e-54	119.484
THBS4	-3.64615	3.3244	-19.3703	3.61456e-57	1.24303e-54	119.44
SETBP1	-1.7218	2.10372	-19.3575	4.07436e-57	1.37699e-54	119.321
ZNF135	-0.873881	0.794019	-19.3278	5.37661e-57	1.78631e-54	119.045
MRVI1	-2.18753	3.88788	-19.3229	5.62471e-57	1.83759e-54	119
LHFP	-1.72548	4.80443	-19.2777	8.57744e-57	2.75631e-54	118.581
PKNOX2	-0.999061	0.795674	-19.2754	8.76536e-57	2.77127e-54	118.559
ERG	-1.24277	2.4079	-19.2625	9.87885e-57	3.06714e-54	118.44
CCDC80	-2.66596	4.13751	-19.2611	1.00141e-56	3.06714e-54	118.427
FLRT2	-1.21148	0.97397	-19.2375	1.24756e-56	3.76225e-54	118.208
MEOX2	-1.93977	1.56735	-19.2062	1.67051e-56	4.96142e-54	117.918
CPED1	-2.14642	2.7919	-19.1872	1.99436e-56	5.83484e-54	117.742
MSRB3	-2.22475	3.67864	-19.1818	2.09839e-56	6.04893e-54	117.692
DLC1	-1.46236	3.2816	-19.1655	2.44319e-56	6.94078e-54	117.54
MGP	-2.75461	6.84404	-19.1542	2.71378e-56	7.59937e-54	117.436
PTGIS	-2.86807	3.45665	-19.1322	3.33221e-56	9.1997e-54	117.232
MAP1A	-1.8022	2.87747	-19.1053	4.28422e-56	1.16638e-53	116.982
LAMA2	-1.83949	2.56775	-19.0962	4.66303e-56	1.25212e-53	116.898
MAP1B	-1.97066	3.61634	-19.0654	6.21884e-56	1.64732e-53	116.612
TRPC1	-1.22361	1.45328	-19.0502	7.16445e-56	1.8725e-53	116.471
ZNF423	-1.5551	1.917	-19.0477	7.33242e-56	1.89119e-53	116.448
SHE	-1.15293	1.70347	-19.0154	9.91254e-56	2.52345e-53	116.148
CPXM2	-2.48595	3.26659	-19.0088	1.05477e-55	2.65073e-53	116.086
TNS1	-2.42313	5.21605	-18.9696	1.52018e-55	3.77197e-53	115.723
ANGPTL1	-2.44757	1.84259	-18.9269	2.26455e-55	5.54871e-53	115.327
ZFPM2	-1.29895	1.38759	-18.8833	3.40128e-55	8.23109e-53	114.923
HMCN1	-1.60993	1.74606	-18.8272	5.74413e-55	1.37313e-52	114.402
FBLN5	-1.88214	4.3345	-18.8191	6.19385e-55	1.44876e-52	114.327
ZNF521	-1.37652	2.2361	-18.8188	6.20835e-55	1.44876e-52	114.324
OMD	-2.39036	2.14307	-18.7795	8.9639e-55	2.06718e-52	113.959
LAYN	-1.56431	2.55204	-18.766	1.01649e-54	2.31689e-52	113.834
SGCD	-1.78602	2.27923	-18.7334	1.378e-54	3.10478e-52	113.532
GPRASP1	-1.52704	1.62888	-18.6785	2.30173e-54	5.09895e-52	113.022
ATP8B2	-1.68058	3.3083	-18.6779	2.3151e-54	5.09895e-52	113.016
PRKD1	-1.24425	1.6159	-18.6576	2.79719e-54	6.09228e-52	112.828
KCNE4	-1.68883	2.50398	-18.6396	3.30975e-54	7.12943e-52	112.661
SCN4B	-1.36226	1.30813	-18.6164	4.10911e-54	8.75508e-52	112.446
DPYSL3	-2.42175	5.35708	-18.5612	6.87867e-54	1.44985e-51	111.934
FGF7	-2.03377	2.63858	-18.5499	7.6479e-54	1.59483e-51	111.828
PODN	-2.3847	4.36661	-18.5322	9.02185e-54	1.86154e-51	111.664
ABCA6	-0.952778	0.84961	-18.5035	1.17905e-53	2.40747e-51	111.398
CYYR1	-1.30025	3.4627	-18.462	1.73687e-53	3.50991e-51	111.013
A2M	-1.79553	7.94124	-18.3997	3.10818e-53	6.21699e-51	110.434
PRKG1	-1.42741	2.31959	-18.3972	3.18185e-53	6.2794e-51	110.411
SSC5D	-2.17597	3.00493	-18.3964	3.20345e-53	6.2794e-51	110.404
PLCL1	-1.00814	1.34948	-18.3783	3.79479e-53	7.3649e-51	110.236
PTGER3	-1.48954	1.45519	-18.3249	6.24795e-53	1.20071e-50	109.74
RGMA	-2.5235	2.46673	-18.2799	9.50625e-53	1.80914e-50	109.323
ADH1B	-2.7296	2.19835	-18.2701	1.04163e-52	1.96326e-50	109.232
RERG	-1.92658	2.34468	-18.2631	1.11247e-52	2.07683e-50	109.167
PDLIM3	-2.28029	3.99176	-18.2543	1.20778e-52	2.23348e-50	109.085
PRICKLE2	-1.6816	2.23197	-18.2491	1.26729e-52	2.32162e-50	109.037
TMEM47	-1.77644	4.10644	-18.2463	1.30101e-52	2.36133e-50	109.011
TTC28	-1.39896	2.62867	-18.2413	1.3629e-52	2.45097e-50	108.965
C7	-3.4617	3.12464	-18.2352	1.44307e-52	2.57156e-50	108.908
OLFML1	-1.42352	3.00485	-18.2336	1.46544e-52	2.58788e-50	108.893
ZNF454	-0.74964	0.695604	-18.2264	1.56595e-52	2.74069e-50	108.827
DCN	-2.00177	5.66099	-18.2146	1.74899e-52	3.03395e-50	108.717
ARHGEF25	-1.86112	2.68025	-18.2036	1.93868e-52	3.33351e-50	108.615
PCDHGB7	-1.28303	1.71875	-18.1932	2.13537e-52	3.63979e-50	108.519
ZNF385D	-0.87084	0.686159	-18.1891	2.2181e-52	3.74821e-50	108.481
DACT3	-2.03281	2.42513	-18.1621	2.85423e-52	4.78193e-50	108.23
ABI3BP	-2.31301	2.69622	-18.1263	3.98837e-52	6.62543e-50	107.898
LGI4	-1.22698	1.43431	-18.1236	4.08907e-52	6.73562e-50	107.873
FHL1	-2.67285	4.47048	-18.12	4.23078e-52	6.91098e-50	107.839
ENOX1	-1.28322	1.67948	-18.0859	5.81396e-52	9.36151e-50	107.523
TNS2	-1.49349	4.4976	-18.0857	5.82647e-52	9.36151e-50	107.521
DAAM2	-1.80821	2.80976	-18.0776	6.27988e-52	1.0008e-49	107.446
PRELP	-2.94213	3.84695	-18.0665	6.97107e-52	1.10199e-49	107.343
ZEB2	-1.33152	2.48948	-18.0282	9.9667e-52	1.56294e-49	106.987
MYLK	-2.63474	4.2801	-18.0043	1.24545e-51	1.93756e-49	106.766
CPE	-2.14535	4.18067	-17.9343	2.39323e-51	3.69387e-49	106.116
DCLK2	-1.37893	1.66404	-17.9201	2.7327e-51	4.17198e-49	105.985
SYNE1	-1.40926	1.82202	-17.9196	2.74556e-51	4.17198e-49	105.98
FXYD6	-1.85514	2.78992	-17.9041	3.17337e-51	4.78495e-49	105.836
ACTA2	-2.31736	7.6747	-17.8835	3.84483e-51	5.75316e-49	105.645
C1QTNF2	-1.17017	1.36161	-17.8827	3.87463e-51	5.75383e-49	105.637
NEGR1	-1.58116	1.50827	-17.8748	4.16771e-51	6.14252e-49	105.565
TLL1	-0.858564	0.707094	-17.872	4.28111e-51	6.26257e-49	105.538
CLMP	-2.04559	3.19835	-17.857	4.92344e-51	7.14883e-49	105.399
METTL24	-1.81703	1.36815	-17.8317	6.23097e-51	8.98085e-49	105.165
CNTN4	-1.11639	1.27237	-17.8177	7.10315e-51	1.01632e-48	105.035
ATP1B2	-1.51575	1.76012	-17.8056	7.94799e-51	1.12896e-48	104.923
TSHZ3	-1.49015	2.56153	-17.8016	8.25376e-51	1.16396e-48	104.886
CYBRD1	-2.03962	5.19357	-17.7864	9.51266e-51	1.33191e-48	104.745
PDE2A	-1.382	1.87271	-17.7714	1.09374e-50	1.52052e-48	104.606
2022-09-04	-0.894424	1.63154	-17.7457	1.39072e-50	1.91978e-48	104.367
KANK2	-1.65688	4.79841	-17.7041	2.04941e-50	2.80651e-48	103.982
CXorf36	-1.2147	2.65015	-17.7035	2.06172e-50	2.80651e-48	103.976
DOK6	-0.723504	0.767985	-17.7015	2.10014e-50	2.8391e-48	103.957
CALD1	-2.07727	6.72088	-17.6873	2.39637e-50	3.21737e-48	103.826
FGF10	-1.741	1.2553	-17.6529	3.3028e-50	4.40419e-48	103.507
ITGA9	-1.75948	2.9274	-17.6485	3.4405e-50	4.5568e-48	103.467
FSTL1	-1.63772	6.14872	-17.6325	3.99714e-50	5.25852e-48	103.318
PLN	-2.91902	3.48175	-17.619	4.53235e-50	5.89176e-48	103.193
ABCA8	-1.72003	1.34362	-17.6188	4.5386e-50	5.89176e-48	103.191
PREX2	-1.15736	1.6524	-17.615	4.70314e-50	6.0652e-48	103.156
EML1	-1.64395	2.62352	-17.6105	4.90474e-50	6.28384e-48	103.114
FILIP1	-1.72671	1.9391	-17.6032	5.25239e-50	6.68555e-48	103.046
FAM124B	-0.985183	1.15126	-17.5852	6.20843e-50	7.85146e-48	102.88
RCAN2	-1.8483	3.67993	-17.5772	6.69283e-50	8.40979e-48	102.805
GNAO1	-2.09047	1.87944	-17.5603	7.83753e-50	9.78543e-48	102.648
EFEMP1	-2.30154	4.93959	-17.5397	9.49072e-50	1.17745e-47	102.458
TEK	-1.32076	2.67835	-17.5383	9.61881e-50	1.18584e-47	102.445
DZIP1	-1.28244	1.75945	-17.5076	1.28038e-49	1.56862e-47	102.16
GPR162	-0.847318	1.13027	-17.4742	1.74836e-49	2.12865e-47	101.851
SDPR	-2.065	3.62053	-17.4695	1.82594e-49	2.20939e-47	101.808
CYP2U1	-1.18696	2.24648	-17.4652	1.90149e-49	2.28669e-47	101.767
MICU3	-1.03208	1.12686	-17.4244	2.78052e-49	3.3234e-47	101.39
PKD2	-1.34293	3.87645	-17.4189	2.92713e-49	3.47744e-47	101.338
IGFBP7	-1.51737	9.13908	-17.406	3.30055e-49	3.89743e-47	101.219
TCF4	-1.22804	2.85995	-17.3865	3.95837e-49	4.64623e-47	101.038
MRGPRF	-2.41205	3.71353	-17.3825	4.10995e-49	4.79543e-47	101.001
PDZD4	-1.60562	1.32374	-17.3644	4.86347e-49	5.64105e-47	100.834
LDB2	-1.15218	2.54734	-17.3436	5.90414e-49	6.80783e-47	100.641
SRPX	-2.05572	3.24297	-17.3277	6.8485e-49	7.85054e-47	100.494
PLXDC2	-1.78391	3.74325	-17.3252	7.00949e-49	7.98837e-47	100.47
SPON1	-2.62382	4.52246	-17.3207	7.30723e-49	8.27955e-47	100.429
C8orf88	-1.96785	1.72418	-17.315	7.70288e-49	8.6777e-47	100.377
SYNC	-1.82291	1.83479	-17.2994	8.91192e-49	9.98237e-47	100.232
PTPRM	-1.34654	3.30043	-17.295	9.28691e-49	1.03433e-46	100.191
AR	-1.03081	0.805952	-17.2903	9.69455e-49	1.07363e-46	100.148
EVC	-1.67651	2.75564	-17.2568	1.32453e-48	1.45862e-46	99.8379
QKI	-1.2138	3.34264	-17.2202	1.86255e-48	2.03965e-46	99.499
MN1	-2.03546	2.7104	-17.2181	1.90056e-48	2.06971e-46	99.4789
EMCN	-1.27512	2.809	-17.215	1.95602e-48	2.11834e-46	99.4504
SELP	-2.00149	2.64639	-17.1704	2.96102e-48	3.18912e-46	99.0382
STARD9	-1.09278	1.24527	-17.1643	3.13582e-48	3.35893e-46	98.9812
ZDHHC15	-0.670608	0.527024	-17.1625	3.18922e-48	3.39756e-46	98.9644
CYP1B1	-2.49013	3.13985	-17.1595	3.27919e-48	3.47452e-46	98.9368
FAT4	-1.42187	1.90812	-17.1576	3.33752e-48	3.51732e-46	98.9192
GPR133	-1.41088	1.23677	-17.1441	3.78468e-48	3.96724e-46	98.7943
S1PR1	-1.53997	4.51621	-17.1359	4.08367e-48	4.25788e-46	98.7187
ZNF582	-0.769659	0.831959	-17.1204	4.71661e-48	4.89179e-46	98.5755
MMRN2	-1.37208	3.8294	-17.1121	5.09585e-48	5.25731e-46	98.4986
LRRN4CL	-1.5449	2.04654	-17.0957	5.93768e-48	6.09374e-46	98.3466
MEF2C	-1.38457	2.91053	-17.0796	6.89785e-48	7.04227e-46	98.1976
PPAPDC3	-1.23587	1.56539	-17.0736	7.29671e-48	7.41089e-46	98.1417
GNB4	-1.45964	3.58069	-17.0676	7.70881e-48	7.78908e-46	98.0871
RGAG4	-1.39292	1.74666	-17.0541	8.7451e-48	8.79084e-46	97.9617
SYNPO2	-3.33173	3.93076	-17.0389	1.00686e-47	1.003e-45	97.8217
TUBA1A	-1.70117	6.09604	-17.0388	1.00801e-47	1.003e-45	97.8205
PEG3	-1.23191	0.85469	-17.035	1.04417e-47	1.02914e-45	97.7855
PRICKLE1	-1.19106	1.41606	-17.035	1.04479e-47	1.02914e-45	97.7849
FILIP1L	-1.60594	5.16925	-17.0341	1.0533e-47	1.03234e-45	97.7768
NPR1	-1.33635	2.16532	-17.0285	1.10958e-47	1.08209e-45	97.7251
MAP6	-1.3788	1.34739	-17.0119	1.29553e-47	1.25718e-45	97.5711
PGM5	-2.60542	2.47583	-17.0037	1.39782e-47	1.34975e-45	97.4956
KCNT2	-0.699962	0.590689	-17.0023	1.41565e-47	1.36028e-45	97.483
EDNRA	-1.57719	3.65338	-16.9906	1.5786e-47	1.50945e-45	97.3747
LMOD1	-2.99849	4.37449	-16.9842	1.67531e-47	1.59414e-45	97.3156
GYPC	-1.62376	3.91684	-16.9706	1.90181e-47	1.80094e-45	97.1895
ADAMTS1	-1.72945	3.94749	-16.9598	2.10218e-47	1.9811e-45	97.09
ZNF835	-0.925964	0.749217	-16.9569	2.15894e-47	2.02486e-45	97.0635
TNXB	-2.11462	2.55681	-16.9292	2.7958e-47	2.60968e-45	96.8065
GSTM5	-1.12087	1.0697	-16.9085	3.38838e-47	3.14783e-45	96.6154
EPHA3	-1.85	2.26086	-16.9073	3.42689e-47	3.16858e-45	96.6042
DIXDC1	-1.59797	2.91272	-16.9027	3.57682e-47	3.29168e-45	96.5616
NRK	-1.22125	0.73114	-16.9006	3.64483e-47	3.33859e-45	96.5429
KCNMA1	-2.33725	2.05524	-16.8946	3.85619e-47	3.51577e-45	96.4869
PHLDB2	-1.62445	2.56905	-16.894	3.87579e-47	3.51728e-45	96.4819
EBF1	-1.35447	2.51502	-16.8651	5.07233e-47	4.58193e-45	96.2144
C8orf48	-0.604594	0.655808	-16.8628	5.18122e-47	4.65882e-45	96.1933
HSPB6	-3.71502	5.48903	-16.8583	5.40055e-47	4.83386e-45	96.1521
LIMS2	-1.85629	2.98815	-16.8551	5.56473e-47	4.95818e-45	96.1223
ZNF471	-0.978801	0.886763	-16.8531	5.6693e-47	5.01015e-45	96.1038
LAMA4	-1.40517	4.47971	-16.853	5.67418e-47	5.01015e-45	96.103
SCN7A	-1.44193	0.817498	-16.8317	6.92074e-47	6.08342e-45	95.9056
MYCT1	-1.12976	2.72755	-16.8299	7.03197e-47	6.1536e-45	95.8897
ARMCX1	-1.47651	2.91834	-16.8194	7.75731e-47	6.75817e-45	95.7921
ITIH5	-1.67194	2.31613	-16.8032	9.01184e-47	7.81638e-45	95.6431
LRRC70	-0.611017	0.856524	-16.7883	1.0355e-46	8.94182e-45	95.505
MAGI2	-0.914614	1.06498	-16.7864	1.05399e-46	9.06153e-45	95.4875
BHLHE22	-1.09172	1.08992	-16.7811	1.10666e-46	9.4728e-45	95.439
CRISPLD2	-1.57474	4.63827	-16.7686	1.24345e-46	1.05975e-44	95.3231
NRXN2	-1.40784	1.12903	-16.7574	1.38037e-46	1.17134e-44	95.2193
PTGFR	-1.2821	1.28016	-16.7569	1.38656e-46	1.17152e-44	95.2149
HEG1	-1.45404	4.45692	-16.7467	1.52388e-46	1.28202e-44	95.121
ADAMTS10	-1.21064	2.00025	-16.7429	1.57918e-46	1.32287e-44	95.0856
ITPR1	-1.33522	2.5744	-16.7256	1.85473e-46	1.54708e-44	94.9257
FHL5	-1.26435	1.72212	-16.723	1.89891e-46	1.57722e-44	94.9023
EBF2	-0.952599	0.788282	-16.7218	1.92038e-46	1.58832e-44	94.8911
PDE7B	-1.42719	1.55047	-16.7197	1.95929e-46	1.6137e-44	94.8712
MCC	-1.29856	2.21215	-16.7179	1.99211e-46	1.63386e-44	94.8547
FOXP2	-1.43883	1.10085	-16.7168	2.01145e-46	1.64285e-44	94.8451
KIRREL	-1.43239	4.00522	-16.7078	2.18795e-46	1.77959e-44	94.7615
GAS7	-1.62809	3.19467	-16.6974	2.40925e-46	1.95149e-44	94.6657
PGR	-0.869895	0.590718	-16.6961	2.43734e-46	1.96612e-44	94.6542
TAGLN	-2.61708	7.04662	-16.6883	2.62241e-46	2.10674e-44	94.5815
LTBP1	-1.78903	4.89667	-16.6458	3.8901e-46	3.1124e-44	94.1895
MFAP4	-2.5357	6.57015	-16.6275	4.61149e-46	3.67457e-44	94.0204
HSPB8	-2.47834	3.89253	-16.6222	4.84247e-46	3.843e-44	93.9718
POU6F1	-1.06031	1.90609	-16.6004	5.93109e-46	4.68795e-44	93.7703
TWIST2	-1.65461	2.29386	-16.5916	6.43325e-46	5.06444e-44	93.6895
CLIC4	-1.44282	6.50295	-16.5804	7.13707e-46	5.59603e-44	93.5863
FZD4	-1.17272	3.32523	-16.5769	7.37381e-46	5.75862e-44	93.5539
HEYL	-1.72816	4.2177	-16.5537	9.14582e-46	7.11414e-44	93.3398
RGS7BP	-1.13292	1.14962	-16.5456	9.85871e-46	7.63836e-44	93.2652
RNF217	-1.10444	1.60996	-16.5392	1.04663e-45	8.07718e-44	93.2058
SLC9A9	-1.3201	2.14803	-16.5383	1.05478e-45	8.10814e-44	93.1981
GNG11	-1.24021	3.99682	-16.5343	1.09493e-45	8.3839e-44	93.1609
PTCH2	-1.56621	1.62626	-16.5274	1.16689e-45	8.90013e-44	93.0977
CNTNAP1	-1.5569	2.94011	-16.5222	1.22513e-45	9.30811e-44	93.0492
SYT11	-1.58041	3.3972	-16.5088	1.38671e-45	1.04951e-43	92.9261
LGI2	-1.6981	2.10388	-16.4997	1.5098e-45	1.13827e-43	92.8416
MRAS	-1.36687	2.88029	-16.4879	1.68322e-45	1.26415e-43	92.7335
PTRF	-1.70485	6.73252	-16.4853	1.72553e-45	1.29099e-43	92.7088
DNAJC18	-0.929787	1.84447	-16.461	2.1601e-45	1.60998e-43	92.4856
HSPB2	-0.84344	0.885633	-16.4431	2.55134e-45	1.89437e-43	92.3201
PTPLAD2	-1.17598	2.10777	-16.4165	3.26484e-45	2.41499e-43	92.075
IL1R1	-1.40948	4.76705	-16.4096	3.47958e-45	2.55456e-43	92.0117
PHLDB1	-1.17795	2.80711	-16.4072	3.55912e-45	2.6032e-43	91.9893
COLEC12	-1.58551	2.05503	-16.399	3.8408e-45	2.79878e-43	91.9136
PALMD	-1.21202	1.95023	-16.3914	4.12043e-45	2.99143e-43	91.8437
LPPR4	-1.36831	1.57499	-16.3882	4.24353e-45	3.06944e-43	91.8144
CYSLTR1	-1.07221	1.36332	-16.3821	4.48908e-45	3.23511e-43	91.7585
ATP1A2	-2.0781	1.29832	-16.3643	5.29442e-45	3.80151e-43	91.5945
FRZB	-2.01709	3.79549	-16.3623	5.39491e-45	3.85953e-43	91.5758
PDE3A	-1.77754	2.60281	-16.3583	5.60047e-45	3.99202e-43	91.5387
NFASC	-1.67257	1.76538	-16.3558	5.72944e-45	4.06915e-43	91.516
ZNF677	-0.904572	0.962972	-16.3521	5.92795e-45	4.19493e-43	91.4822
HDGFRP3	-1.2438	1.94907	-16.3463	6.25485e-45	4.41034e-43	91.4288
ITGA7	-1.84774	3.27663	-16.3261	7.54405e-45	5.30031e-43	91.2426
LIX1L	-1.37764	4.34363	-16.3225	7.79742e-45	5.45875e-43	91.2098
EBF3	-1.09235	1.31581	-16.2959	9.97532e-45	6.94314e-43	90.9649
ADAMTSL1	-1.00492	1.1483	-16.2958	9.9886e-45	6.94314e-43	90.9636
CRYAB	-2.14051	3.60034	-16.2574	1.42495e-44	9.86995e-43	90.6105
MYOCD	-2.06113	1.86599	-16.2531	1.48271e-44	1.02338e-42	90.571
ADCY5	-2.18599	2.26326	-16.2476	1.56099e-44	1.07363e-42	90.5199
GLT8D2	-1.39464	3.01355	-16.2274	1.88192e-44	1.28984e-42	90.334
FGF2	-1.51474	1.67696	-16.2205	2.00536e-44	1.36965e-42	90.2709
CADM3	-1.62673	1.15935	-16.2081	2.25018e-44	1.53153e-42	90.1564
ROR2	-1.84559	2.67047	-16.2043	2.3309e-44	1.58098e-42	90.1214
MAN1C1	-1.34055	2.48847	-16.2001	2.42344e-44	1.63808e-42	90.0827
MYL9	-2.48839	7.80328	-16.1965	2.50481e-44	1.68726e-42	90.0499
AOX1	-1.58854	1.49687	-16.1957	2.52271e-44	1.6935e-42	90.0428
PLXNA4	-1.30107	1.1128	-16.1632	3.40988e-44	2.28125e-42	89.7433
TGFB1I1	-1.63348	4.59258	-16.1586	3.55623e-44	2.37106e-42	89.7015
NUDT10	-0.873317	0.601207	-16.1524	3.76735e-44	2.50331e-42	89.6442
BICC1	-1.57616	2.77801	-16.1321	4.54567e-44	3.01028e-42	89.4576
ACKR1	-2.55979	3.64639	-16.1153	5.30857e-44	3.50366e-42	89.3034
DSEL	-1.04432	1.09644	-16.1146	5.34205e-44	3.50932e-42	89.2971
GXYLT2	-1.74388	2.52826	-16.1144	5.35296e-44	3.50932e-42	89.2951
PDZRN3	-1.86647	3.18572	-16.093	6.5245e-44	4.26311e-42	89.0984
C14orf37	-0.826875	1.18876	-16.092	6.5878e-44	4.29017e-42	89.0888
NAV3	-0.872752	0.749041	-16.0882	6.82301e-44	4.42863e-42	89.0539
GALNT16	-1.2081	0.945757	-16.0838	7.10383e-44	4.59569e-42	89.0138
GLI1	-1.43604	1.85863	-16.0821	7.21495e-44	4.65222e-42	88.9984
DCHS1	-1.45818	3.47766	-16.0743	7.7576e-44	4.98572e-42	88.9263
APBB1	-1.52286	2.77435	-16.0668	8.31054e-44	5.32363e-42	88.8579
PNMAL2	-0.700238	0.718732	-16.0512	9.60132e-44	6.13046e-42	88.7144
FAM107A	-1.52268	1.92564	-16.0473	9.95043e-44	6.33274e-42	88.6789
SYDE1	-1.33994	3.72947	-16.026	1.21241e-43	7.69114e-42	88.4826
CYP7B1	-1.41352	1.99365	-16.0172	1.31489e-43	8.31438e-42	88.4019
ZNF25	-1.01705	2.75297	-15.985	1.77053e-43	1.11595e-41	88.1062
GPRASP2	-1.04439	1.95583	-15.9691	2.05114e-43	1.28867e-41	87.96
BEND6	-0.769459	0.82853	-15.9664	2.10287e-43	1.31695e-41	87.9353
FAM198A	-1.34728	1.29915	-15.9613	2.2033e-43	1.37545e-41	87.8889
CXCL12	-1.81814	3.77605	-15.9583	2.2649e-43	1.40941e-41	87.8615
MAMDC2	-1.90632	1.57344	-15.9556	2.32205e-43	1.4404e-41	87.8367
S1PR3	-1.60662	3.15232	-15.9552	2.33069e-43	1.4412e-41	87.833
RASSF8	-1.55642	2.44626	-15.9452	2.55772e-43	1.57661e-41	87.7407
OLFML3	-1.77691	4.7003	-15.9404	2.67169e-43	1.64171e-41	87.6973
LSAMP	-1.47322	2.09683	-15.9364	2.77311e-43	1.6987e-41	87.6603
PCDHGA12	-1.06446	1.32583	-15.9174	3.30392e-43	2.01755e-41	87.4862
THSD7A	-0.92347	1.21061	-15.9115	3.48822e-43	2.12348e-41	87.4323
CASQ2	-2.17826	1.56682	-15.905	3.70472e-43	2.24829e-41	87.3725
MOXD1	-1.75658	2.85025	-15.903	3.77441e-43	2.28352e-41	87.3539
RASL12	-1.42923	3.34333	-15.897	3.99039e-43	2.40676e-41	87.2986
IGF1	-1.31309	0.942589	-15.884	4.49657e-43	2.70373e-41	87.1799
PALLD	-1.71029	5.59496	-15.8741	4.9275e-43	2.95379e-41	87.089
GLP2R	-1.0794	0.756026	-15.866	5.311e-43	3.17397e-41	87.0145
IFFO1	-1.01843	2.21193	-15.8433	6.54569e-43	3.89996e-41	86.8068
C1QTNF7	-1.42929	1.22878	-15.8382	6.86127e-43	4.0756e-41	86.76
GJC1	-1.39391	2.2282	-15.8299	7.40722e-43	4.3866e-41	86.6839
SYNPO	-1.48282	5.12002	-15.828	7.54044e-43	4.45204e-41	86.6662
HGF	-1.21764	1.62303	-15.8133	8.63724e-43	5.0843e-41	86.5312
VIPR2	-1.19647	0.852727	-15.8102	8.88287e-43	5.21323e-41	86.5033
FLNA	-2.17702	8.18587	-15.8093	8.96282e-43	5.24445e-41	86.4944
FAM129A	-2.00145	4.05492	-15.7914	1.05647e-42	6.16337e-41	86.331
CAND2	-1.45746	1.47136	-15.7856	1.11518e-42	6.4866e-41	86.2773
NGFR	-2.3038	1.9339	-15.7819	1.15348e-42	6.6895e-41	86.2437
GPR124	-1.57665	4.48894	-15.7809	1.16412e-42	6.73128e-41	86.2346
TMEM100	-1.65801	1.4014	-15.7705	1.28123e-42	7.38666e-41	86.1393
ZFHX4	-1.29053	1.22584	-15.7656	1.3405e-42	7.70573e-41	86.0944
CPEB1	-0.595816	0.413127	-15.7567	1.45535e-42	8.34145e-41	86.0127
GEM	-1.6589	5.14875	-15.7556	1.47051e-42	8.39214e-41	86.0024
RSPO1	-1.10816	0.750023	-15.7554	1.47276e-42	8.39214e-41	86.0009
MEIS1	-1.32031	2.40875	-15.7274	1.90602e-42	1.08295e-40	85.7446
HSPB7	-2.86793	3.01684	-15.7236	1.97469e-42	1.11873e-40	85.7094
C1S	-1.73318	6.29894	-15.7055	2.33173e-42	1.31719e-40	85.5443
TCF21	-1.29124	2.0788	-15.7051	2.34231e-42	1.31936e-40	85.5398
PYGM	-1.39911	1.1127	-15.7023	2.4028e-42	1.34956e-40	85.5144
BVES	-1.68051	1.83732	-15.6993	2.46973e-42	1.38319e-40	85.4871
CLEC14A	-1.24662	4.33636	-15.689	2.71533e-42	1.51641e-40	85.3929
CDC42EP3	-1.462	3.33774	-15.6824	2.88636e-42	1.60734e-40	85.3322
PCDHB4	-1.10406	1.44475	-15.6733	3.13714e-42	1.74205e-40	85.2494
FEZ1	-1.16912	2.00681	-15.6691	3.26085e-42	1.80563e-40	85.211
NAP1L2	-1.17393	0.895006	-15.6685	3.28126e-42	1.81181e-40	85.2048
ISM1	-1.96281	2.1509	-15.6627	3.45867e-42	1.9044e-40	85.1524
EFS	-1.42303	2.31146	-15.6574	3.63349e-42	1.99506e-40	85.1034
FGFR1	-1.65675	3.37015	-15.6544	3.73573e-42	2.04547e-40	85.0759
FXYD1	-1.0435	0.924991	-15.6173	5.25722e-42	2.87053e-40	84.7363
C1R	-1.6468	6.24305	-15.6044	5.91604e-42	3.22128e-40	84.619
SLC22A17	-1.58883	2.55701	-15.5994	6.19892e-42	3.36596e-40	84.5726
SEMA3G	-1.2912	2.47046	-15.5865	6.98037e-42	3.77981e-40	84.4546
DNAJB5	-1.67443	2.59308	-15.5815	7.30661e-42	3.94557e-40	84.4092
SALL2	-1.52468	1.6249	-15.5772	7.60008e-42	4.09277e-40	84.3701
SLC8A1	-1.09226	1.56792	-15.5675	8.31396e-42	4.46494e-40	84.2809
DENND5A	-1.24813	3.58039	-15.5566	9.18474e-42	4.9191e-40	84.1819
SORBS1	-2.32298	4.24217	-15.5546	9.3563e-42	4.99733e-40	84.1635
ENTPD1	-0.984151	3.67532	-15.5441	1.03036e-41	5.48837e-40	84.0676
TSPAN2	-1.87785	3.07684	-15.5411	1.05945e-41	5.62802e-40	84.04
CILP	-2.29791	2.03672	-15.5305	1.16844e-41	6.18245e-40	83.9427
FAM180A	-1.39937	1.3901	-15.5303	1.17013e-41	6.18245e-40	83.9412
EMILIN1	-1.7896	6.02697	-15.5237	1.2437e-41	6.55351e-40	83.8806
POPDC2	-1.81624	2.15932	-15.4904	1.68897e-41	8.87594e-40	83.5765
CCDC69	-1.74325	4.13303	-15.4876	1.73231e-41	9.07933e-40	83.5514
PTGIR	-0.988704	1.9957	-15.4798	1.86147e-41	9.73028e-40	83.4799
COL8A1	-2.12633	3.89412	-15.471	2.01872e-41	1.05242e-39	83.3993
FBN1	-1.80342	4.32199	-15.4694	2.04784e-41	1.06477e-39	83.3851
TMEM35	-1.53878	1.09203	-15.4637	2.15913e-41	1.11966e-39	83.3325
NFATC4	-1.23622	2.27868	-15.4388	2.71371e-41	1.40354e-39	83.1053
HAND2	-2.68157	2.06303	-15.4372	2.75202e-41	1.41961e-39	83.0914
SMOC2	-2.4219	4.74792	-15.4268	3.03033e-41	1.55907e-39	82.9957
KCNMB1	-2.07344	2.59356	-15.4173	3.30645e-41	1.69667e-39	82.909
NACAD	-1.26425	1.39229	-15.4108	3.50893e-41	1.79588e-39	82.8499
NEXN	-1.99577	3.86093	-15.4071	3.63039e-41	1.8532e-39	82.8161
GRIK5	-1.48751	1.27078	-15.4055	3.68256e-41	1.87495e-39	82.8019
PARVA	-1.11503	4.88934	-15.3988	3.91585e-41	1.98856e-39	82.7409
NPR2	-0.986119	2.7107	-15.3953	4.04499e-41	2.04884e-39	82.7087
CDH11	-1.59358	3.85367	-15.3884	4.31067e-41	2.17777e-39	82.6454
PDZRN4	-1.60626	0.95928	-15.3834	4.5115e-41	2.27338e-39	82.6002
PRG4	-1.25676	0.935489	-15.3772	4.77698e-41	2.40098e-39	82.5434
USHBP1	-0.625119	1.01879	-15.3713	5.04074e-41	2.52708e-39	82.49
EFEMP2	-1.43355	4.03079	-15.3697	5.11901e-41	2.55977e-39	82.4747
CLEC1A	-0.822348	1.58909	-15.3627	5.45563e-41	2.72115e-39	82.4114
FRMD6	-1.40803	2.72265	-15.3606	5.56216e-41	2.76725e-39	82.3922
COX7A1	-1.28934	3.78105	-15.3558	5.81429e-41	2.88536e-39	82.3481
NRXN3	-1.57944	1.21817	-15.3547	5.87175e-41	2.90652e-39	82.3383
FBLN1	-2.45543	5.34	-15.3481	6.23761e-41	3.07984e-39	82.2783
RFTN2	-0.732682	1.53937	-15.3478	6.25774e-41	3.08202e-39	82.2751
PLIN4	-2.49869	2.00022	-15.3438	6.4912e-41	3.18899e-39	82.2387
PPP1R12B	-2.16367	3.90239	-15.335	7.03462e-41	3.44732e-39	82.1588
SCN2B	-0.646159	0.376242	-15.331	7.29686e-41	3.56691e-39	82.1224
PI16	-2.29438	1.83828	-15.3209	8.00653e-41	3.90408e-39	82.0302
TUB	-1.21506	1.19076	-15.3189	8.15767e-41	3.96791e-39	82.0116
MYH11	-3.70813	5.63077	-15.3178	8.23623e-41	3.9962e-39	82.0021
DMD	-1.59488	1.9045	-15.3139	8.53501e-41	4.13095e-39	81.9667
TRO	-0.906878	1.17323	-15.311	8.77235e-41	4.23536e-39	81.9394
AMOTL1	-1.61806	3.67286	-15.3051	9.25871e-41	4.45919e-39	81.8858
CFL2	-1.61392	3.36926	-15.2977	9.90471e-41	4.75863e-39	81.8188
ANGPT1	-1.02227	1.45399	-15.2878	1.08491e-40	5.19959e-39	81.7283
FIBIN	-1.62334	3.13123	-15.2844	1.11943e-40	5.35196e-39	81.6972
DHH	-0.689532	0.715829	-15.2816	1.14851e-40	5.47764e-39	81.6717
USP51	-0.895505	1.06357	-15.2741	1.22954e-40	5.84988e-39	81.6039
HSPA12B	-1.17878	2.81609	-15.2652	1.33505e-40	6.33646e-39	81.5221
ZNF781	-0.617339	0.618004	-15.2641	1.34767e-40	6.38092e-39	81.5128
RSPO3	-2.1286	2.94189	-15.2591	1.41089e-40	6.66417e-39	81.4672
SOX17	-1.14992	2.32926	-15.2515	1.5135e-40	7.13166e-39	81.3975
MMRN1	-1.62334	1.7721	-15.2473	1.57186e-40	7.38888e-39	81.3599
C1orf95	-1.38478	0.930981	-15.2443	1.61649e-40	7.57827e-39	81.3321
PECAM1	-1.33769	5.68249	-15.2441	1.61988e-40	7.57827e-39	81.33
MAP3K12	-0.877376	2.11593	-15.2416	1.65695e-40	7.7332e-39	81.3075
ANGPTL7	-1.11723	0.731114	-15.231	1.82548e-40	8.49954e-39	81.2112
CCM2L	-1.06294	1.94144	-15.2277	1.88131e-40	8.73875e-39	81.1813
GGT5	-1.52406	4.04505	-15.2162	2.09067e-40	9.68826e-39	81.0765
PRKAR2B	-1.61312	2.85288	-15.2143	2.12718e-40	9.8342e-39	81.0593
COL8A2	-1.60745	2.87956	-15.2011	2.40004e-40	1.10696e-38	80.9393
CD36	-1.42297	2.04594	-15.1967	2.49996e-40	1.15033e-38	80.8988
CLIC2	-1.21524	3.26676	-15.1915	2.62179e-40	1.20357e-38	80.8515
PBX3	-1.29327	3.87389	-15.1526	3.74234e-40	1.71396e-38	80.4979
SUSD5	-1.01516	0.898189	-15.1398	4.20912e-40	1.91788e-38	80.3811
SSBP2	-1.17867	1.9188	-15.1397	4.21164e-40	1.91788e-38	80.3805
REM1	-1.18301	1.98156	-15.1396	4.21695e-40	1.91788e-38	80.3793
ARHGEF15	-1.10954	2.61418	-15.1387	4.25185e-40	1.92928e-38	80.3711
LDLRAD4	-1.19371	2.19149	-15.1355	4.37872e-40	1.98225e-38	80.3419
SSPN	-1.58442	3.16076	-15.114	5.32838e-40	2.40661e-38	80.1468
NMUR1	-1.04532	1.19942	-15.1095	5.55443e-40	2.50294e-38	80.1056
AKAP2	-0.597202	0.596134	-15.1017	5.9626e-40	2.68071e-38	80.0351
NOVA1	-1.08358	0.872596	-15.0964	6.25991e-40	2.80793e-38	79.9868
FLNC	-2.99586	4.26932	-15.0954	6.32112e-40	2.82294e-38	79.9771
GPC6	-1.57319	3.15341	-15.0953	6.32216e-40	2.82294e-38	79.9769
IGFBP5	-1.86096	7.39723	-15.091	6.58044e-40	2.93159e-38	79.9371
TGFB3	-1.50436	2.88348	-15.083	7.07654e-40	3.14545e-38	79.8649
CSDC2	-1.22318	1.43723	-15.0737	7.70908e-40	3.41886e-38	79.7798
FAM124A	-1.31319	1.7666	-15.0731	7.75026e-40	3.42936e-38	79.7746
VEGFC	-1.14366	3.23185	-15.0681	8.11229e-40	3.58147e-38	79.7292
LEPR	-1.23783	1.86946	-15.066	8.26588e-40	3.64107e-38	79.7106
CD34	-1.17624	4.09021	-15.0614	8.62287e-40	3.78981e-38	79.6685
FOXF1	-1.69917	4.2465	-15.0611	8.64769e-40	3.79222e-38	79.6657
LRRC32	-1.57863	4.90049	-15.057	8.97989e-40	3.9291e-38	79.6282
DCLK1	-1.25538	1.03295	-15.0435	1.01606e-39	4.43582e-38	79.5055
RAB9B	-1.19077	1.19379	-15.0393	1.05522e-39	4.59653e-38	79.4679
MFAP5	-2.10941	3.27226	-15.0243	1.21086e-39	5.26279e-38	79.3312
SORCS2	-1.29677	1.53181	-15.0225	1.2301e-39	5.3346e-38	79.3156
HIC1	-1.34929	3.02957	-15.0194	1.26629e-39	5.47944e-38	79.2867
SPG20	-1.43503	3.08721	-15.015	1.31773e-39	5.68947e-38	79.2472
ELN	-2.09966	4.47953	-15.0095	1.386e-39	5.97109e-38	79.197
ATP2B4	-1.53345	5.31154	-15.0048	1.44702e-39	6.22027e-38	79.1542
JPH2	-2.22342	2.32297	-14.9807	1.80351e-39	7.73576e-38	78.9354
PALM	-1.76751	3.04786	-14.9725	1.94339e-39	8.31752e-38	78.8612
BEND5	-1.19961	1.26322	-14.9719	1.95414e-39	8.34534e-38	78.8557
PLSCR4	-1.47799	3.53652	-14.9637	2.10517e-39	8.97077e-38	78.7817
SMARCD3	-1.17261	2.5413	-14.9611	2.15515e-39	9.16382e-38	78.7584
RAI2	-1.73443	3.87316	-14.9582	2.21416e-39	9.39438e-38	78.7315
TDRD10	-0.663826	0.724295	-14.9556	2.26758e-39	9.60023e-38	78.7079
IL6ST	-1.17113	5.43936	-14.9444	2.5108e-39	1.0607e-37	78.6066
C2orf40	-2.69712	2.1531	-14.9411	2.58883e-39	1.09132e-37	78.5762
AMPH	-0.873687	1.04544	-14.9236	3.03594e-39	1.27705e-37	78.4179
TMTC1	-1.47465	2.06184	-14.8846	4.3354e-39	1.81975e-37	78.0639
ARHGEF17	-1.29966	3.92577	-14.8824	4.41995e-39	1.85128e-37	78.0447
PTH1R	-0.835533	0.832378	-14.8773	4.63106e-39	1.93145e-37	77.9984
CACNB2	-1.18354	1.39722	-14.8455	6.18834e-39	2.57545e-37	77.7104
CRISPLD1	-1.56781	2.26504	-14.8424	6.36966e-39	2.6453e-37	77.6817
PRUNE2	-2.53617	2.71315	-14.8391	6.56187e-39	2.71936e-37	77.6521
LDB3	-1.84218	1.32431	-14.8373	6.67025e-39	2.75844e-37	77.6359
C1QTNF4	-0.948141	0.849821	-14.8338	6.88942e-39	2.84308e-37	77.6037
PPAP2A	-1.17882	5.40187	-14.8296	7.15413e-39	2.94612e-37	77.5663
CNN1	-3.34324	5.53357	-14.8274	7.30139e-39	3.00046e-37	77.546
SERPINF1	-1.77834	5.76406	-14.8189	7.89147e-39	3.23616e-37	77.4688
ASB2	-1.91024	2.28618	-14.805	8.95294e-39	3.66379e-37	77.3434
PRDM6	-0.770863	0.810445	-14.801	9.28863e-39	3.79324e-37	77.3069
ZNF354C	-0.910242	1.22725	-14.7941	9.89295e-39	4.03163e-37	77.2443
MAP3K3	-0.956317	3.90216	-14.7915	1.01243e-38	4.10884e-37	77.2213
ITGA1	-1.35414	3.97114	-14.7801	1.12356e-38	4.55043e-37	77.1178
LMO3	-1.09926	0.985337	-14.7696	1.23618e-38	4.99621e-37	77.0229
RAB23	-1.51957	3.05302	-14.7234	1.88265e-38	7.59335e-37	76.605
FAM110D	-1.1027	1.96295	-14.7214	1.91747e-38	7.7179e-37	76.5868
NRIP2	-0.971372	2.33978	-14.7125	2.07813e-38	8.34744e-37	76.5068
SCRG1	-1.85559	1.27247	-14.7103	2.12044e-38	8.49996e-37	76.4868
ADAMTS8	-1.75649	1.66502	-14.7099	2.12803e-38	8.51301e-37	76.4833
GPR88	-0.612818	0.450426	-14.7067	2.19045e-38	8.74485e-37	76.4545
ARL10	-0.86416	1.40521	-14.7038	2.24965e-38	8.96293e-37	76.4281
IGFBP4	-1.6894	8.7202	-14.7023	2.28133e-38	9.07073e-37	76.4142
GREM2	-2.04196	1.92886	-14.7004	2.32063e-38	9.20829e-37	76.3972
CMYA5	-0.649057	0.625152	-14.6935	2.47182e-38	9.7884e-37	76.3345
ARHGAP31	-1.20046	3.23368	-14.6766	2.88139e-38	1.13873e-36	76.1822
MDFIC	-1.24099	3.56829	-14.6757	2.90482e-38	1.14568e-36	76.1741
LPAR4	-0.551098	0.621	-14.6642	3.22537e-38	1.26955e-36	76.0701
DLG4	-1.03601	2.32414	-14.6617	3.29781e-38	1.29546e-36	76.0481
RBPMS2	-2.27435	3.3885	-14.6595	3.36541e-38	1.31938e-36	76.0279
ADAM23	-1.14377	1.29742	-14.6505	3.65199e-38	1.42887e-36	75.9467
FBXL22	-1.44108	1.7386	-14.6432	3.90336e-38	1.52418e-36	75.8806
THBS1	-1.81815	6.50699	-14.6326	4.29871e-38	1.67522e-36	75.7847
ARMCX2	-1.44797	3.10359	-14.6234	4.67192e-38	1.81704e-36	75.702
SGCA	-1.8416	1.98091	-14.5958	6.00291e-38	2.33008e-36	75.453
KLHL4	-0.782046	0.562937	-14.5852	6.61378e-38	2.56212e-36	75.3567
SVIL	-1.72919	4.83857	-14.5644	7.9828e-38	3.08637e-36	75.1698
KLF9	-1.43059	4.74092	-14.5619	8.16575e-38	3.15088e-36	75.1473
CELF2	-1.57102	3.14274	-14.5566	8.57116e-38	3.30082e-36	75.0992
CACNA1H	-1.90811	3.53412	-14.554	8.77683e-38	3.3668e-36	75.0756
KCNA5	-1.12866	0.884617	-14.546	9.4399e-38	3.61408e-36	75.0033
LDOC1	-1.74938	3.98727	-14.5431	9.68668e-38	3.70133e-36	74.9776
NRP2	-1.53322	3.44371	-14.5349	1.04364e-37	3.98003e-36	74.9036
CH25H	-1.57789	2.56493	-14.5264	1.12778e-37	4.29259e-36	74.8265
FAXDC2	-1.48399	2.4722	-14.5246	1.14564e-37	4.35212e-36	74.8109
MEOX1	-1.35887	1.92006	-14.5161	1.2376e-37	4.69236e-36	74.7342
DNAJB4	-1.06744	3.69585	-14.5077	1.33561e-37	5.05417e-36	74.6585
ZBTB47	-1.21592	3.72256	-14.5054	1.36378e-37	5.15083e-36	74.6378
GLIPR1	-1.3783	3.3999	-14.4875	1.6037e-37	6.04532e-36	74.4768
FKBP7	-0.953021	3.31327	-14.4783	1.74444e-37	6.56325e-36	74.3932
FAM49A	-1.24686	2.50529	-14.4711	1.86206e-37	6.99235e-36	74.3284
RAMP3	-1.24063	4.24966	-14.4699	1.88253e-37	7.05572e-36	74.3175
DOK5	-1.02799	1.52848	-14.4596	2.06593e-37	7.7283e-36	74.2252
GRASP	-1.10439	3.06287	-14.4573	2.10965e-37	7.87683e-36	74.2044
ZNF853	-1.59918	2.41498	-14.4561	2.13191e-37	7.94483e-36	74.194
DPT	-2.15632	2.85778	-14.4553	2.14752e-37	7.9878e-36	74.1867
PTPN5	-0.640784	0.502441	-14.4402	2.46359e-37	9.14608e-36	74.0503
GFRA1	-1.81873	1.70155	-14.427	2.77543e-37	1.02843e-35	73.9319
CRTAC1	-1.17018	0.770489	-14.4081	3.29458e-37	1.2185e-35	73.7616
DGKI	-0.537896	0.459954	-14.3853	4.04881e-37	1.49463e-35	73.5568
MCAM	-1.42003	5.43034	-14.3709	4.61271e-37	1.69959e-35	73.4273
SOD3	-1.87402	6.29439	-14.368	4.73426e-37	1.74111e-35	73.4014
KANK3	-1.042	2.31443	-14.367	4.77963e-37	1.7545e-35	73.392
NECAB1	-1.09856	0.888977	-14.357	5.23053e-37	1.91643e-35	73.3024
FOXN3	-0.93444	4.44105	-14.3554	5.3047e-37	1.93998e-35	73.2884
GDF6	-0.788756	0.531894	-14.3296	6.69928e-37	2.44542e-35	73.0566
TIMP2	-1.46964	6.91695	-14.3271	6.85486e-37	2.49756e-35	73.0338
ZSCAN18	-1.3326	1.87165	-14.3236	7.07207e-37	2.57193e-35	73.0028
WWTR1	-1.47925	4.70401	-14.3234	7.08887e-37	2.57326e-35	73.0004
FABP4	-2.11061	1.9966	-14.3207	7.2621e-37	2.63127e-35	72.9764
TMEM119	-1.68304	4.10269	-14.3192	7.35948e-37	2.66164e-35	72.9632
AKAP12	-1.95307	3.67284	-14.3155	7.614e-37	2.74861e-35	72.9294
CNKSR2	-0.987015	0.566991	-14.3142	7.70032e-37	2.77466e-35	72.9182
PLP1	-1.22548	0.671704	-14.3006	8.71194e-37	3.13342e-35	72.7956
TIE1	-1.15991	3.27329	-14.2867	9.87307e-37	3.54454e-35	72.6713
KIAA1755	-1.14083	1.9134	-14.2784	1.06481e-36	3.81142e-35	72.5963
GLRB	-1.05766	1.17364	-14.2783	1.06553e-36	3.81142e-35	72.5956
FAM43B	-0.713276	0.589579	-14.2723	1.12522e-36	4.01758e-35	72.5415
PAPLN	-1.45977	2.69339	-14.2677	1.17223e-36	4.17784e-35	72.5008
TNFAIP8L3	-1.27712	1.89989	-14.2645	1.20667e-36	4.29275e-35	72.4721
SAMD4A	-1.21419	2.46013	-14.2615	1.24005e-36	4.40352e-35	72.4449
PNMAL1	-1.49102	1.37576	-14.2525	1.34479e-36	4.76682e-35	72.3644
AVPR1A	-1.10829	1.57531	-14.2503	1.37195e-36	4.85432e-35	72.3445
HOXA4	-1.41061	2.19923	-14.2359	1.56195e-36	5.51662e-35	72.2157
KATNAL1	-1.0657	2.22339	-14.234	1.58976e-36	5.60477e-35	72.1982
BCHE	-1.54867	1.10604	-14.2134	1.91419e-36	6.73643e-35	72.0137
PDE1B	-0.986056	1.22136	-14.2114	1.94984e-36	6.84959e-35	71.9954
PLEKHO1	-1.3224	3.86411	-14.2046	2.07191e-36	7.26538e-35	71.9351
TMOD1	-1.70007	1.98613	-14.1971	2.21805e-36	7.76395e-35	71.8674
ZBTB16	-1.43171	1.15919	-14.1925	2.31215e-36	8.07893e-35	71.8261
SLC45A1	-0.921687	1.34119	-14.1906	2.35149e-36	8.20175e-35	71.8093
ANGPTL2	-1.63207	5.48002	-14.1691	2.85515e-36	9.94079e-35	71.6166
RASGRF2	-0.861436	1.8042	-14.1581	3.15175e-36	1.0954e-34	71.5184
TMEM204	-1.07078	4.37002	-14.1562	3.20734e-36	1.11275e-34	71.501
NXPH3	-1.42006	1.17466	-14.1554	3.2302e-36	1.1187e-34	71.494
SV2B	-0.697749	0.595306	-14.1396	3.72504e-36	1.2878e-34	71.3524
ITGBL1	-1.77015	2.00853	-14.1206	4.41921e-36	1.52509e-34	71.1827
COPZ2	-1.37495	3.20367	-14.1204	4.42738e-36	1.52523e-34	71.1808
EVC2	-0.874958	1.16689	-14.1198	4.45149e-36	1.53084e-34	71.1754
P2RY14	-1.43958	2.20465	-14.1152	4.6414e-36	1.59336e-34	71.1339
GREM1	-2.43956	5.10023	-14.108	4.94952e-36	1.69616e-34	71.0701
GPBAR1	-1.46702	2.30392	-14.1009	5.27871e-36	1.80582e-34	71.0061
ASPN	-2.15406	5.34482	-14.0946	5.58393e-36	1.9069e-34	70.9503
RCBTB2	-0.911104	3.06585	-14.086	6.03276e-36	2.05659e-34	70.8735
KCND1	-0.885422	1.52008	-14.0841	6.14158e-36	2.09006e-34	70.8558
CACNA1C	-1.5021	1.89642	-14.0821	6.24862e-36	2.1205e-34	70.8386
RAB31	-1.37503	5.01238	-14.0821	6.25267e-36	2.1205e-34	70.838
LRRK2	-1.06696	1.41078	-14.0782	6.47563e-36	2.18854e-34	70.8032
BEX4	-1.55856	4.13572	-14.0744	6.70102e-36	2.26082e-34	70.7692
ST6GALNAC6	-1.035	3.61667	-14.0714	6.88085e-36	2.3175e-34	70.7429
C10orf128	-1.04686	2.05625	-14.0652	7.27792e-36	2.44703e-34	70.6872
NLGN2	-1.31692	3.53396	-14.0438	8.82229e-36	2.96121e-34	70.496
RASSF2	-1.4722	3.61761	-14.0351	9.54137e-36	3.19709e-34	70.4182
CSRP1	-1.49947	6.0969	-14.0224	1.06928e-35	3.5768e-34	70.305
RGL1	-1.21554	3.36249	-14.0222	1.07111e-35	3.57683e-34	70.3033
SPEG	-1.74591	1.63599	-14.0183	1.10976e-35	3.69958e-34	70.2681
PYGO1	-1.15997	1.53276	-14.0078	1.21933e-35	4.05108e-34	70.1746
CDON	-1.27094	1.66455	-13.9945	1.37433e-35	4.55831e-34	70.0558
F8	-0.986765	1.61895	-13.9888	1.44716e-35	4.79177e-34	70.0045
DTNA	-1.26868	1.19208	-13.9811	1.55081e-35	5.12629e-34	69.9358
TCEAL2	-2.09392	1.54567	-13.9799	1.56687e-35	5.17067e-34	69.9255
DACT1	-1.52042	3.18531	-13.9794	1.57453e-35	5.1872e-34	69.9207
FAM110B	-1.19192	1.6645	-13.9719	1.68468e-35	5.5408e-34	69.8535
MXRA7	-1.43161	4.21919	-13.958	1.90882e-35	6.26746e-34	69.7295
EHD2	-1.45954	6.3865	-13.9513	2.0267e-35	6.64336e-34	69.67
KIAA1644	-1.63788	1.46696	-13.951	2.03167e-35	6.64853e-34	69.6675
EPB41L3	-1.19136	2.24115	-13.95	2.05059e-35	6.69928e-34	69.6583
STOM	-1.18919	6.90681	-13.9456	2.13246e-35	6.95515e-34	69.6194
FNBP1	-1.58197	4.40107	-13.9453	2.13919e-35	6.96551e-34	69.6163
CTSO	-1.1835	4.83689	-13.9389	2.26462e-35	7.36172e-34	69.5597
ST6GALNAC5	-1.32876	2.05038	-13.9358	2.32818e-35	7.55581e-34	69.5322
NR2F1	-1.67285	3.86374	-13.9208	2.66482e-35	8.63402e-34	69.3981
FAM127C	-1.29764	3.60954	-13.9081	2.9868e-35	9.66125e-34	69.2848
SYNM	-2.97246	3.67065	-13.9024	3.14366e-35	1.01519e-33	69.234
FRRS1L	-1.21654	0.669934	-13.9018	3.15835e-35	1.01826e-33	69.2294
VGLL3	-1.26424	1.81514	-13.8884	3.56371e-35	1.14706e-33	69.1094
KLHL38	-0.821133	0.73363	-13.8743	4.04526e-35	1.29992e-33	68.9835
C4A	-1.56901	2.52454	-13.8732	4.08415e-35	1.31027e-33	68.974
SDC2	-1.26743	4.66837	-13.8643	4.4226e-35	1.41653e-33	68.895
GPIHBP1	-0.954706	0.955956	-13.8431	5.35037e-35	1.7109e-33	68.7058
RGS4	-1.50324	1.98459	-13.8413	5.43666e-35	1.73566e-33	68.69
JAZF1	-0.98893	3.32889	-13.8398	5.50958e-35	1.75608e-33	68.6767
PRSS23	-1.2656	4.24503	-13.8369	5.65319e-35	1.79892e-33	68.6512
GIMAP1	-1.04206	2.05897	-13.823	6.40373e-35	2.03446e-33	68.5274
TUBB6	-1.36266	4.7501	-13.8204	6.5565e-35	2.07962e-33	68.504
CD200	-1.12276	3.12941	-13.8177	6.71234e-35	2.12561e-33	68.4806
HDX	-0.558447	0.646512	-13.8088	7.27374e-35	2.29968e-33	68.4009
THSD7B	-0.84775	0.568181	-13.8075	7.3559e-35	2.32191e-33	68.3897
TMEM59L	-1.08178	0.85656	-13.8031	7.65476e-35	2.41236e-33	68.3502
TCF7L1	-1.27075	2.98032	-13.7994	7.91187e-35	2.48938e-33	68.3173
KCTD10	-0.819083	4.11878	-13.7874	8.8045e-35	2.7658e-33	68.2112
LHX6	-0.952753	1.57227	-13.7767	9.69341e-35	3.04016e-33	68.1157
SMIM10	-1.31849	2.63558	-13.7716	1.01469e-34	3.17731e-33	68.0703
CALCRL	-1.24602	3.67413	-13.7698	1.03115e-34	3.22371e-33	68.0543
SNRPN	-1.37196	3.31199	-13.7687	1.04116e-34	3.24982e-33	68.0447
EPHA7	-1.67308	1.17325	-13.7683	1.04533e-34	3.25764e-33	68.0407
TXLNB	-0.764585	0.74724	-13.7679	1.04883e-34	3.26336e-33	68.0374
IQCJ-SCHIP1	-1.07704	1.47501	-13.7662	1.06497e-34	3.30832e-33	68.0222
RHOQ	-0.829562	4.40047	-13.7593	1.13291e-34	3.5138e-33	67.9608
MAGEH1	-1.22581	3.83559	-13.752	1.20849e-34	3.74232e-33	67.8967
ZNF366	-0.874819	1.54087	-13.7436	1.30293e-34	4.02841e-33	67.8219
LZTS1	-1.26883	2.66694	-13.7355	1.40165e-34	4.31999e-33	67.7494
CHRDL2	-2.69885	3.78724	-13.7246	1.5452e-34	4.75494e-33	67.6526
COL21A1	-0.890256	0.813394	-13.7204	1.60339e-34	4.92627e-33	67.6159
NR3C1	-1.17501	3.64743	-13.7134	1.70695e-34	5.23626e-33	67.5537
DYNC2H1	-0.826184	1.22796	-13.6981	1.95752e-34	5.99552e-33	67.4177
LPAR1	-1.34174	3.11518	-13.6837	2.22571e-34	6.80629e-33	67.2902
RFTN1	-1.24199	4.20953	-13.6681	2.55954e-34	7.81498e-33	67.1514
PCDH18	-1.18634	3.38768	-13.6673	2.57802e-34	7.85915e-33	67.1443
GIMAP8	-1.16743	2.80535	-13.6663	2.60118e-34	7.91744e-33	67.1354
PTN	-1.59805	3.26148	-13.6584	2.78958e-34	8.47774e-33	67.066
ZNF660	-0.68335	0.819362	-13.6488	3.04093e-34	9.22729e-33	66.9803
COL6A2	-1.52203	7.90611	-13.6445	3.15966e-34	9.57275e-33	66.9423
ARSB	-1.01245	3.0304	-13.6424	3.21899e-34	9.73743e-33	66.9238
SGIP1	-0.787304	1.41469	-13.6181	3.99755e-34	1.2074e-32	66.7087
SLC24A3	-1.47565	3.10204	-13.6159	4.07805e-34	1.22981e-32	66.6889
PDE5A	-1.29451	3.27689	-13.6116	4.23634e-34	1.27559e-32	66.6511
SLC2A4	-1.70055	1.77951	-13.6113	4.24856e-34	1.27731e-32	66.6482
KCNN3	-1.0525	1.59339	-13.6081	4.3704e-34	1.31192e-32	66.6201
LRRC17	-1.20103	1.72133	-13.6065	4.43257e-34	1.32855e-32	66.6061
TMEM252	-1.51356	0.986305	-13.6034	4.55672e-34	1.36368e-32	66.5787
PRIMA1	-1.96563	1.77665	-13.5987	4.75445e-34	1.42068e-32	66.5365
LPP	-1.3587	5.34961	-13.5981	4.77853e-34	1.4257e-32	66.5315
AXL	-1.38903	4.82852	-13.5943	4.94284e-34	1.47249e-32	66.4979
GFPT2	-1.43279	2.47638	-13.5864	5.30449e-34	1.57782e-32	66.4278
CLDN5	-1.45371	3.42854	-13.5856	5.34286e-34	1.58683e-32	66.4206
ARHGEF6	-1.23561	3.00464	-13.5827	5.47913e-34	1.62484e-32	66.3956
ECSCR	-0.994249	3.02277	-13.5721	6.02556e-34	1.78418e-32	66.3012
TNFSF12	-1.14691	4.35021	-13.5672	6.29508e-34	1.86118e-32	66.2578
PARK2	-0.856665	1.12244	-13.5653	6.40265e-34	1.89013e-32	66.2409
C3orf18	-0.936668	1.75731	-13.5623	6.57549e-34	1.93824e-32	66.2145
NKAPL	-0.630898	0.598477	-13.5587	6.78643e-34	1.99741e-32	66.1831
ARHGEF26	-1.55903	2.16937	-13.5531	7.13753e-34	2.0976e-32	66.1331
CACNA2D1	-1.48518	2.37448	-13.55	7.33284e-34	2.15177e-32	66.1062
CREBRF	-0.798849	2.92867	-13.5458	7.61149e-34	2.2302e-32	66.0692
FNDC5	-1.14809	1.13999	-13.5441	7.73321e-34	2.26248e-32	66.0535
FAM229B	-1.08327	2.0753	-13.5422	7.86227e-34	2.29681e-32	66.037
CNTN1	-1.5316	1.24493	-13.534	8.45579e-34	2.46652e-32	65.9648
RAMP2	-1.19562	5.8091	-13.522	9.415e-34	2.74224e-32	65.8581
ADCY4	-0.885787	2.09489	-13.5036	1.10871e-33	3.22447e-32	65.6957
PLA2G4C	-1.10644	1.8687	-13.5021	1.12312e-33	3.26153e-32	65.6829
FBXO32	-1.63677	4.39803	-13.4947	1.20024e-33	3.48033e-32	65.617
CHRM2	-1.6584	0.881137	-13.4873	1.28171e-33	3.71108e-32	65.5518
WBSCR17	-0.960103	1.15289	-13.481	1.35491e-33	3.91724e-32	65.4966
CAP2	-1.58156	2.9157	-13.4758	1.4196e-33	4.09823e-32	65.4503
ZBTB4	-1.00328	5.33453	-13.4755	1.42291e-33	4.10173e-32	65.448
C4B	-1.55082	2.50051	-13.4702	1.49244e-33	4.29586e-32	65.4006
ISLR2	-1.00166	1.12249	-13.4669	1.53576e-33	4.41406e-32	65.3722
LURAP1	-0.78064	1.04021	-13.4667	1.53937e-33	4.41796e-32	65.3699
AKAP6	-1.1146	0.910827	-13.4658	1.55152e-33	4.44634e-32	65.3621
FLI1	-1.0729	2.51532	-13.4654	1.55707e-33	4.45572e-32	65.3585
SH3BGRL	-1.19755	6.93626	-13.4617	1.60898e-33	4.59755e-32	65.326
EPM2A	-0.891989	1.69464	-13.4602	1.63094e-33	4.65352e-32	65.3125
FAM26E	-0.970081	1.59515	-13.4507	1.77444e-33	5.05562e-32	65.2288
TACR1	-0.802534	0.58953	-13.4497	1.79023e-33	5.0932e-32	65.22
FGF14	-0.51977	0.411089	-13.4422	1.91327e-33	5.43535e-32	65.154
TSPAN11	-1.33457	2.28285	-13.429	2.15177e-33	6.10405e-32	65.0373
ADARB1	-0.981243	2.62709	-13.4203	2.32502e-33	6.58598e-32	64.9604
FGL2	-1.88211	4.54139	-13.4183	2.36518e-33	6.69008e-32	64.9434
PKIG	-1.13445	4.98038	-13.4143	2.45163e-33	6.92463e-32	64.9078
BMPER	-0.852628	0.708577	-13.4141	2.45555e-33	6.92571e-32	64.9062
TIMP3	-1.67884	3.2649	-13.4065	2.62806e-33	7.40161e-32	64.8388
SCUBE2	-1.16708	1.32038	-13.4012	2.75353e-33	7.74387e-32	64.7925
THSD1	-0.823528	1.94642	-13.3936	2.94649e-33	8.27467e-32	64.7252
CCDC8	-1.56295	2.15274	-13.3863	3.14425e-33	8.81738e-32	64.6607
ZFP28	-0.809377	0.944816	-13.3842	3.20305e-33	8.95667e-32	64.6423
PSD	-1.70051	1.92209	-13.3809	3.29804e-33	9.20915e-32	64.6133
GPR135	-0.75091	1.10968	-13.3755	3.46072e-33	9.64966e-32	64.5655
SMAD9	-1.63307	2.37881	-13.3731	3.53294e-33	9.83702e-32	64.545
SHISA3	-1.91583	1.80832	-13.3523	4.24992e-33	1.18166e-31	64.3616
CHRD	-1.19568	1.89305	-13.3506	4.31373e-33	1.1977e-31	64.3468
C20orf194	-1.20964	2.72227	-13.3502	4.3285e-33	1.2001e-31	64.3434
NIPSNAP3B	-0.798657	1.15463	-13.3499	4.34099e-33	1.20187e-31	64.3405
LUM	-1.65072	8.23107	-13.3472	4.44803e-33	1.22977e-31	64.3163
RASIP1	-1.0471	3.13733	-13.3365	4.88981e-33	1.3481e-31	64.2223
CC2D2A	-0.976711	2.15883	-13.3274	5.29937e-33	1.45896e-31	64.1425
KCNB1	-1.03905	0.564781	-13.3216	5.57906e-33	1.53381e-31	64.0914
PCDHGB6	-0.770485	0.987698	-13.3141	5.96123e-33	1.63658e-31	64.0256
ZNF667	-0.530722	0.440214	-13.3118	6.08689e-33	1.66874e-31	64.0049
PMP22	-1.27662	5.72033	-13.301	6.69697e-33	1.83344e-31	63.9101
SH3RF3	-1.16594	2.77773	-13.3007	6.71533e-33	1.8359e-31	63.9073
GPM6B	-1.08806	1.69071	-13.2988	6.82725e-33	1.8639e-31	63.8909
TM6SF1	-0.885895	1.39155	-13.2892	7.43043e-33	2.02575e-31	63.8069
ANXA6	-1.3465	5.38493	-13.2771	8.27043e-33	2.25162e-31	63.7005
CBX7	-1.14073	3.19412	-13.2728	8.59039e-33	2.33225e-31	63.6629
GIMAP6	-1.24823	3.57295	-13.2463	1.08609e-32	2.94461e-31	63.43
ST3GAL3	-0.855036	2.24012	-13.2419	1.12947e-32	3.058e-31	63.3911
TRABD2B	-1.11612	1.37286	-13.2408	1.14038e-32	3.08328e-31	63.3816
CSRP2	-1.02008	2.3303	-13.2391	1.15812e-32	3.12693e-31	63.3663
ACTG2	-3.33675	6.41359	-13.2387	1.16145e-32	3.13159e-31	63.3634
RGS5	-1.47253	6.45097	-13.23	1.25522e-32	3.37978e-31	63.2863
MAP7D3	-1.03426	2.30794	-13.2275	1.28291e-32	3.44961e-31	63.2647
PDGFRB	-1.41807	5.88535	-13.2225	1.34033e-32	3.59907e-31	63.2212
GPM6A	-0.701638	0.452043	-13.2204	1.36591e-32	3.66273e-31	63.2024
VIM	-1.13876	7.87603	-13.22	1.37068e-32	3.67049e-31	63.199
MAGEE1	-0.985705	1.3107	-13.2198	1.37333e-32	3.67259e-31	63.1971
LTBP2	-1.55313	4.93971	-13.2112	1.48155e-32	3.95658e-31	63.1218
PLAC9	-1.28683	2.99523	-13.2074	1.53255e-32	4.08721e-31	63.0882
WNT2B	-1.10616	1.64128	-13.1865	1.84317e-32	4.90893e-31	62.9049
CCL14	-0.833607	0.876174	-13.1791	1.96798e-32	5.22716e-31	62.8399
FMNL3	-1.02821	3.40014	-13.1747	2.04589e-32	5.42673e-31	62.8013
DUSP26	-0.949787	0.882519	-13.1583	2.36446e-32	6.26327e-31	62.6577
PCDHB7	-0.874623	1.14899	-13.1555	2.42328e-32	6.4104e-31	62.6333
CEP112	-0.762648	1.4002	-13.1448	2.66254e-32	7.03384e-31	62.5398
TAL1	-0.655995	0.926307	-13.128	3.08695e-32	8.14408e-31	62.393
NOVA2	-0.702336	1.4708	-13.1213	3.27629e-32	8.63196e-31	62.3339
C16orf45	-1.32181	3.22646	-13.1181	3.37001e-32	8.86697e-31	62.3059
FAM198B	-1.27748	4.32071	-13.1018	3.89088e-32	1.021e-30	62.1632
SH2D3C	-1.00495	3.25117	-13.1013	3.90645e-32	1.02372e-30	62.1592
SERPING1	-1.58274	7.40595	-13.0998	3.95869e-32	1.03603e-30	62.1461
WNT9A	-1.48655	1.74535	-13.0937	4.17889e-32	1.0922e-30	62.0923
CLEC3B	-1.41813	2.91142	-13.0889	4.36001e-32	1.13802e-30	62.0502
NALCN	-0.727962	0.633429	-13.0688	5.20155e-32	1.35586e-30	61.875
ASPA	-0.781282	0.786985	-13.0647	5.39332e-32	1.40398e-30	61.8391
NBEA	-1.28541	1.40697	-13.0637	5.44177e-32	1.41472e-30	61.8302
RASGRP2	-1.25939	1.76305	-13.0538	5.93701e-32	1.54142e-30	61.7437
HECTD2	-0.813893	1.68466	-13.0467	6.32142e-32	1.63905e-30	61.6814
FCER1A	-1.5906	1.54496	-13.0445	6.44581e-32	1.6691e-30	61.6621
EFHD1	-1.26897	2.64804	-13.0349	7.01364e-32	1.81374e-30	61.5783
SGCE	-1.45262	3.75099	-13.0344	7.0415e-32	1.81725e-30	61.5744
RASD2	-1.24832	2.55381	-13.0344	7.04577e-32	1.81725e-30	61.5737
BAI3	-0.637099	0.387726	-13.0325	7.16465e-32	1.84549e-30	61.5571
CAV1	-1.52212	5.33983	-13.0311	7.25e-32	1.86502e-30	61.5454
KCNIP1	-0.719977	0.57631	-13.0241	7.70965e-32	1.98066e-30	61.4844
GAS1	-1.96166	3.22146	-13.0237	7.73881e-32	1.98555e-30	61.4806
MMP16	-0.751309	0.893693	-13.0184	8.10835e-32	2.07765e-30	61.4343
ELTD1	-1.07107	4.00056	-13.0171	8.19899e-32	2.09813e-30	61.4233
PDGFRA	-1.40544	3.86475	-13.0164	8.24846e-32	2.10803e-30	61.4173
CD302	-1.20732	2.78085	-13.0138	8.44499e-32	2.15545e-30	61.3939
CDH5	-1.12718	4.34374	-13.012	8.5732e-32	2.18533e-30	61.379
SH3BP5	-1.0388	2.37098	-13.0062	9.02288e-32	2.29697e-30	61.3282
MAF	-1.16234	4.05243	-13.0041	9.19115e-32	2.33677e-30	61.3099
UTRN	-1.13137	3.94932	-13.0035	9.24377e-32	2.3471e-30	61.3042
SAMD11	-1.26512	2.14033	-12.998	9.69731e-32	2.45908e-30	61.2567
COL15A1	-1.43346	5.88637	-12.9591	1.36545e-31	3.45807e-30	60.917
KL	-0.953346	1.11424	-12.9544	1.42252e-31	3.59797e-30	60.8763
MS4A4E	-0.612742	0.62558	-12.9501	1.47779e-31	3.73294e-30	60.8385
FRY	-0.96548	2.07075	-12.9336	1.70716e-31	4.30679e-30	60.6953
TENM4	-0.971757	1.25684	-12.9334	1.71035e-31	4.3093e-30	60.6934
ADCYAP1	-0.958258	0.711164	-12.928	1.79408e-31	4.51446e-30	60.646
KCNK3	-1.49982	1.35131	-12.9277	1.79859e-31	4.52e-30	60.6435
SOBP	-1.31827	2.24399	-12.9265	1.81693e-31	4.56024e-30	60.6334
MYOZ3	-0.583547	0.488844	-12.9207	1.91248e-31	4.79392e-30	60.5825
C15orf59	-0.906215	0.870716	-12.9193	1.93617e-31	4.84711e-30	60.5703
HCFC2	-0.775737	2.73171	-12.9173	1.97108e-31	4.92821e-30	60.5526
C3orf70	-1.63253	2.40392	-12.917	1.97577e-31	4.93363e-30	60.5502
MEDAG	-1.60281	2.98644	-12.9152	2.00663e-31	5.00433e-30	60.5348
BARX1	-2.36874	4.36629	-12.9091	2.11646e-31	5.27151e-30	60.482
KCNK2	-1.0575	0.730867	-12.9038	2.21715e-31	5.5153e-30	60.4358
IGFBP6	-1.46538	4.74963	-12.899	2.31239e-31	5.74493e-30	60.3941
TSPAN18	-1.51744	3.82775	-12.8943	2.41121e-31	5.98284e-30	60.3525
ADCY2	-0.783016	0.579928	-12.8937	2.42231e-31	6.00278e-30	60.348
AGTR1	-1.38221	0.930246	-12.886	2.59131e-31	6.41348e-30	60.281
TRAM1L1	-0.765739	0.905605	-12.8809	2.71083e-31	6.70084e-30	60.2363
PRKCB	-1.5223	2.46104	-12.8748	2.85909e-31	7.05842e-30	60.1834
TRPC4	-0.924597	0.98351	-12.8678	3.04128e-31	7.49877e-30	60.1221
STMN2	-1.46915	1.18794	-12.8524	3.47837e-31	8.5657e-30	59.9888
RORA	-0.89658	1.74525	-12.8461	3.67544e-31	9.03965e-30	59.9341
TCEAL5	-0.631434	0.422027	-12.833	4.12351e-31	1.01289e-29	59.82
GUCY1A2	-0.749104	1.14074	-12.8286	4.28732e-31	1.05181e-29	59.7813
NUDT11	-0.865608	0.909911	-12.8254	4.40798e-31	1.08007e-29	59.7537
THBS3	-0.916865	3.551	-12.8236	4.47916e-31	1.09614e-29	59.7378
DMPK	-1.35145	3.86679	-12.8223	4.5296e-31	1.1071e-29	59.7267
TSHZ2	-1.26364	2.45474	-12.8201	4.6146e-31	1.12647e-29	59.7083
STAB1	-1.22775	3.86182	-12.8166	4.75818e-31	1.16007e-29	59.6779
FBLN2	-1.88128	4.57927	-12.8024	5.38955e-31	1.31237e-29	59.5542
NGF	-0.886135	0.953881	-12.7897	6.02395e-31	1.46322e-29	59.4437
ITIH3	-0.664053	0.60405	-12.7887	6.07445e-31	1.47365e-29	59.4355
TTBK2	-0.722162	1.97037	-12.7829	6.38979e-31	1.54824e-29	59.3852
PJA2	-0.922273	5.62393	-12.7795	6.58417e-31	1.59337e-29	59.3555
CSGALNACT2	-0.89205	4.3886	-12.7677	7.3009e-31	1.76464e-29	59.2529
NCAM1	-1.28555	1.19062	-12.7432	9.04388e-31	2.18054e-29	59.0405
GFRA2	-0.631721	0.560546	-12.7341	9.78639e-31	2.35667e-29	58.9621
SORCS1	-0.60146	0.374196	-12.7268	1.04327e-30	2.50615e-29	58.8987
SMTN	-1.48425	4.92051	-12.7232	1.07683e-30	2.5836e-29	58.8672
PKIA	-1.22833	1.65776	-12.7206	1.10076e-30	2.6378e-29	58.8454
CLIP4	-1.18648	2.32627	-12.7135	1.17141e-30	2.80365e-29	58.7837
PEAR1	-0.99932	2.53755	-12.7111	1.19588e-30	2.85874e-29	58.7632
ROBO1	-1.19477	3.28822	-12.7075	1.23411e-30	2.94652e-29	58.732
RBM24	-1.12114	0.970447	-12.7056	1.25516e-30	2.99314e-29	58.7152
CNR1	-1.36274	1.11092	-12.7011	1.30552e-30	3.10945e-29	58.6761
GLI2	-1.27062	2.36767	-12.6988	1.3315e-30	3.1675e-29	58.6566
ATXN1	-0.868963	2.99771	-12.6946	1.38126e-30	3.28188e-29	58.6202
FGD5	-1.11272	3.07645	-12.6932	1.39877e-30	3.31945e-29	58.6077
SEMA6C	-1.03002	2.24657	-12.6815	1.5483e-30	3.66985e-29	58.5069
IL3RA	-0.893962	3.70255	-12.6733	1.66369e-30	3.9386e-29	58.4355
TBXA2R	-0.847158	2.1758	-12.6696	1.71749e-30	4.06106e-29	58.4039
VIP	-2.00584	1.36151	-12.6648	1.79049e-30	4.22857e-29	58.3626
TBC1D19	-0.701779	1.99134	-12.6473	2.08606e-30	4.92068e-29	58.211
GPR183	-1.42529	4.25407	-12.6447	2.13348e-30	5.02651e-29	58.1887
STARD8	-0.938072	2.29117	-12.6384	2.25426e-30	5.30468e-29	58.134
NID1	-1.21968	6.13579	-12.6296	2.43287e-30	5.71813e-29	58.0584
CFH	-1.46177	4.1733	-12.6248	2.53648e-30	5.94739e-29	58.017
SESN3	-1.438	3.1497	-12.6203	2.63971e-30	6.18204e-29	57.9774
MXRA8	-1.66316	5.90286	-12.6182	2.68768e-30	6.28686e-29	57.9595
CACNA2D3	-0.628955	0.710503	-12.617	2.71454e-30	6.34213e-29	57.9497
AEBP1	-1.68604	6.97819	-12.6161	2.73599e-30	6.38462e-29	57.9418
KLHL5	-1.12689	4.13002	-12.614	2.7867e-30	6.49524e-29	57.9236
RBFOX2	-0.817592	4.48709	-12.6098	2.89057e-30	6.72933e-29	57.8873
ZNF154	-0.886611	1.69979	-12.5942	3.3104e-30	7.69756e-29	57.7527
MID2	-1.23418	2.64275	-12.5881	3.4928e-30	8.11208e-29	57.6995
NRP1	-1.04621	4.17977	-12.5813	3.70275e-30	8.58951e-29	57.6416
GAB3	-0.865438	1.72843	-12.5762	3.87185e-30	8.97115e-29	57.5973
CTB-133G6.1	-1.47628	1.56621	-12.5752	3.90571e-30	9.03893e-29	57.5886
FMO1	-1.12069	1.52161	-12.5741	3.94278e-30	9.11396e-29	57.5792
F2R	-1.17953	5.60714	-12.5734	3.96783e-30	9.16105e-29	57.573
PLXDC1	-0.926813	2.69131	-12.5723	4.0041e-30	9.22308e-29	57.5639
F13A1	-1.97588	2.88152	-12.5703	4.07726e-30	9.38057e-29	57.546
SCARF2	-1.49474	4.14393	-12.5686	4.13488e-30	9.50199e-29	57.532
HMCN2	-1.16434	1.31058	-12.5651	4.26395e-30	9.78712e-29	57.5015
FAM212B	-0.735075	1.37785	-12.5609	4.42105e-30	1.01358e-28	57.4656
CHSY3	-0.837598	1.71877	-12.5549	4.65889e-30	1.06562e-28	57.4136
BACE1	-0.967064	3.64969	-12.5523	4.76316e-30	1.0882e-28	57.3917
SNED1	-1.03902	2.15228	-12.5506	4.83762e-30	1.10392e-28	57.3763
NTN1	-1.73306	3.13805	-12.5489	4.90947e-30	1.11902e-28	57.3616
KLF8	-0.808077	1.08623	-12.5474	4.97053e-30	1.13162e-28	57.3494
ITPKB	-1.26814	4.10834	-12.5419	5.21546e-30	1.186e-28	57.3016
PCDHGC3	-1.34398	3.07719	-12.5403	5.28997e-30	1.20155e-28	57.2876
KERA	-0.776095	0.472867	-12.5388	5.35946e-30	1.21593e-28	57.2746
C11orf96	-1.51416	5.71069	-12.5303	5.76667e-30	1.3068e-28	57.2019
CD93	-1.20479	4.93676	-12.5235	6.11871e-30	1.38498e-28	57.1431
GDF10	-1.0471	0.690652	-12.5225	6.17431e-30	1.39595e-28	57.1342
KIAA2022	-0.524674	0.312604	-12.5134	6.6785e-30	1.5082e-28	57.0563
PCBP3	-0.931461	1.08411	-12.5005	7.46974e-30	1.68495e-28	56.9452
PBX1	-1.20733	2.93549	-12.4988	7.57768e-30	1.70733e-28	56.9309
RBP7	-1.211	2.43752	-12.497	7.7022e-30	1.73339e-28	56.9148
PDGFRL	-1.39001	2.15458	-12.4961	7.75747e-30	1.74383e-28	56.9077
MYH10	-1.39663	3.7994	-12.4952	7.82093e-30	1.75608e-28	56.8996
ILK	-0.970308	3.13069	-12.4904	8.15641e-30	1.82722e-28	56.8579
TDRP	-1.01606	1.48861	-12.4834	8.66219e-30	1.93831e-28	56.7982
MPPED2	-0.507704	0.509514	-12.4718	9.57926e-30	2.14108e-28	56.6983
PPP1R14A	-1.74941	3.98489	-12.4623	1.03962e-29	2.32103e-28	56.6171
CCL19	-2.63633	3.9003	-12.4564	1.09474e-29	2.44131e-28	56.5659
SNX29	-0.864711	2.91842	-12.4527	1.13008e-29	2.51725e-28	56.5343
PCDH9	-0.642405	0.403973	-12.4503	1.15366e-29	2.56686e-28	56.5139
GSN	-1.19007	6.44642	-12.442	1.23954e-29	2.75481e-28	56.4426
PRPH2	-0.677203	0.956438	-12.4228	1.46341e-29	3.24867e-28	56.2779
GNAL	-1.03178	1.68998	-12.4189	1.51393e-29	3.35703e-28	56.2442
ADCYAP1R1	-0.629331	0.373101	-12.4178	1.52889e-29	3.38636e-28	56.2344
CHRNA3	-1.57432	1.14741	-12.4034	1.73107e-29	3.82984e-28	56.1112
SASH1	-0.933298	3.3955	-12.4019	1.75338e-29	3.87484e-28	56.0985
PCDH10	-0.836347	0.413009	-12.4003	1.77877e-29	3.92652e-28	56.0842
COL4A2	-1.23313	7.34861	-12.3939	1.8789e-29	4.14289e-28	56.0299
TMEM200B	-1.13358	2.04868	-12.3908	1.93105e-29	4.25309e-28	56.0027
TTC7B	-0.712132	1.44623	-12.3645	2.42351e-29	5.33172e-28	55.7774
NLGN3	-0.910638	1.37298	-12.3609	2.49897e-29	5.48918e-28	55.7469
CAMK1D	-1.21054	2.74791	-12.3609	2.50068e-29	5.48918e-28	55.7463
PPAP2B	-0.944217	4.8052	-12.3603	2.51215e-29	5.50818e-28	55.7417
KLF7	-1.04658	3.23023	-12.3582	2.55865e-29	5.60387e-28	55.7235
PDE1C	-0.769989	0.846243	-12.3567	2.591e-29	5.66839e-28	55.711
STEAP4	-1.4104	2.12172	-12.348	2.79474e-29	6.10731e-28	55.6359
ID4	-1.38845	3.57796	-12.3399	2.99517e-29	6.53801e-28	55.5672
CSPG4	-1.50212	3.88535	-12.3383	3.03776e-29	6.62359e-28	55.5532
SFMBT2	-0.942686	1.88023	-12.3312	3.22871e-29	7.03213e-28	55.4927
NAP1L5	-0.9247	2.24298	-12.3245	3.42193e-29	7.44468e-28	55.4351
ALDH1A3	-1.35027	3.10212	-12.3188	3.59356e-29	7.80942e-28	55.3865
SFRP4	-2.7523	4.844	-12.3153	3.70428e-29	8.04113e-28	55.3564
ENG	-1.00699	6.50816	-12.3085	3.9284e-29	8.51819e-28	55.2981
MARVELD1	-1.20935	5.38153	-12.3077	3.95583e-29	8.5682e-28	55.2912
LRRC4C	-0.542116	0.451908	-12.3018	4.16124e-29	9.00317e-28	55.241
GLIPR2	-1.14099	3.85753	-12.3012	4.18402e-29	9.04246e-28	55.2356
THBD	-1.21744	4.50507	-12.2933	4.4766e-29	9.66413e-28	55.1685
CORO2B	-0.989328	1.25905	-12.2865	4.74976e-29	1.02425e-27	55.1098
DOCK11	-1.23639	3.27665	-12.2835	4.87381e-29	1.04985e-27	55.0842
WIPF1	-1.22077	4.31921	-12.2707	5.4402e-29	1.17057e-27	54.9751
SLCO2A1	-1.4197	4.55012	-12.2697	5.48639e-29	1.17921e-27	54.9667
ARHGAP10	-0.944255	2.2622	-12.2649	5.71825e-29	1.2277e-27	54.9256
ANKS1B	-0.502529	0.365788	-12.2631	5.80815e-29	1.24564e-27	54.9102
HSD17B6	-0.884847	1.60365	-12.2599	5.97132e-29	1.27923e-27	54.8827
MKX	-1.22855	1.24579	-12.2587	6.03516e-29	1.2915e-27	54.8721
PCDH17	-0.993077	2.90176	-12.2575	6.09507e-29	1.3029e-27	54.8623
ELOVL4	-0.888882	1.06208	-12.256	6.17685e-29	1.31759e-27	54.8491
ANTXR1	-1.53095	5.3705	-12.2559	6.17724e-29	1.31759e-27	54.849
APOD	-2.76785	5.44016	-12.2529	6.34339e-29	1.35156e-27	54.8227
PPP1R3C	-1.65792	2.37393	-12.2372	7.26131e-29	1.54378e-27	54.6886
CGNL1	-1.33056	2.07133	-12.2295	7.75271e-29	1.64646e-27	54.6237
SYPL2	-0.97072	1.03765	-12.2246	8.0867e-29	1.71553e-27	54.5818
GNG2	-1.04563	2.94999	-12.2192	8.4733e-29	1.79561e-27	54.5355
PRRX1	-1.51753	3.1703	-12.218	8.55974e-29	1.81197e-27	54.5254
DLG2	-0.563942	0.497915	-12.2179	8.57211e-29	1.81263e-27	54.524
TLN1	-1.0678	7.12976	-12.207	9.41262e-29	1.98821e-27	54.4312
GAPT	-1.23901	1.49942	-12.2052	9.55497e-29	2.01611e-27	54.4163
TMEM240	-0.661409	1.09767	-12.1958	1.03614e-28	2.18393e-27	54.3359
AFF3	-1.01028	0.93699	-12.1918	1.0727e-28	2.25854e-27	54.3015
ZNF483	-0.662032	0.791995	-12.1912	1.07786e-28	2.26698e-27	54.2968
IL33	-1.86609	3.59341	-12.1877	1.11072e-28	2.33357e-27	54.267
LDLRAD2	-0.790969	1.79569	-12.1855	1.13163e-28	2.37497e-27	54.2485
RIC3	-0.825189	0.682347	-12.1817	1.16932e-28	2.45145e-27	54.216
LPHN2	-1.21233	3.55423	-12.1775	1.2123e-28	2.53884e-27	54.1802
DKK3	-1.20095	5.1994	-12.1756	1.2324e-28	2.57817e-27	54.1638
ASB5	-1.40099	0.744726	-12.1686	1.3089e-28	2.73529e-27	54.1041
TPM1	-1.27204	5.63998	-12.1684	1.31061e-28	2.73595e-27	54.1028
GABARAPL1	-1.03736	4.29787	-12.1678	1.31749e-28	2.7474e-27	54.0976
TNN	-1.18774	0.992538	-12.1675	1.32075e-28	2.75125e-27	54.0952
PDLIM7	-1.26484	5.71796	-12.1616	1.38998e-28	2.8924e-27	54.0445
OSTM1	-0.7707	4.13552	-12.1523	1.50559e-28	3.12964e-27	53.9652
ANKRD35	-0.979126	1.43472	-12.1426	1.6362e-28	3.39755e-27	53.8827
PCDHGA9	-0.689291	1.08427	-12.1362	1.72832e-28	3.58502e-27	53.8284
EVL	-1.098	3.25008	-12.1241	1.91726e-28	3.97275e-27	53.7254
PRDM8	-1.14666	1.77756	-12.1087	2.18785e-28	4.52864e-27	53.5945
KCTD12	-1.42553	5.78516	-12.1072	2.21568e-28	4.5814e-27	53.5819
ZNF570	-0.807317	1.42858	-12.1048	2.26158e-28	4.67139e-27	53.5616
RBPMS	-1.19142	4.60664	-12.1045	2.26691e-28	4.67747e-27	53.5593
AFAP1	-0.926592	4.20936	-12.101	2.33715e-28	4.81732e-27	53.529
CLEC10A	-1.4023	1.99705	-12.0994	2.36817e-28	4.87614e-27	53.5159
HIGD1B	-0.642064	1.78658	-12.0943	2.47506e-28	5.09088e-27	53.4721
FAM20C	-1.24226	4.83445	-12.0916	2.53204e-28	5.19717e-27	53.4495
CYS1	-1.66355	2.23809	-12.0902	2.5638e-28	5.25685e-27	53.4372
PCDHGA2	-0.545212	0.667608	-12.0861	2.6549e-28	5.43796e-27	53.4025
TENM3	-1.1661	1.27244	-12.0801	2.79502e-28	5.719e-27	53.3515
MSN	-1.07293	6.96841	-12.0759	2.89686e-28	5.9212e-27	53.316
CEP68	-0.774353	3.19906	-12.0667	3.13408e-28	6.39941e-27	53.238
NCAM2	-0.715149	0.664685	-12.0614	3.27982e-28	6.69002e-27	53.1929
ISLR	-1.94885	5.8462	-12.0528	3.53022e-28	7.18751e-27	53.1199
TRPS1	-1.15958	2.25858	-12.0527	3.53105e-28	7.18751e-27	53.1197
COL6A3	-1.50875	6.3247	-12.0526	3.53663e-28	7.1914e-27	53.1181
ATP6V1G2	-0.60608	0.710058	-12.0506	3.59627e-28	7.30509e-27	53.1015
ZBTB20	-0.998043	2.33493	-12.0449	3.77475e-28	7.65969e-27	53.0535
LYVE1	-1.22813	1.86535	-12.0442	3.79854e-28	7.7e-27	53.0472
FYCO1	-1.04704	4.34427	-12.044	3.80356e-28	7.7022e-27	53.0459
CBX6	-1.44674	4.12257	-12.0201	4.66824e-28	9.44344e-27	52.8427
ST8SIA1	-0.556032	0.684861	-12.0129	4.96253e-28	1.00284e-26	52.7821
GALNT15	-1.07963	1.41304	-12.0069	5.22275e-28	1.05434e-26	52.7314
CCDC50	-0.790423	4.42011	-12.0046	5.32926e-28	1.07474e-26	52.7114
ATP8B4	-0.549824	0.860544	-11.9993	5.57489e-28	1.12311e-26	52.6667
DIP2C	-0.979365	3.2215	-11.9924	5.91158e-28	1.18972e-26	52.6085
DSE	-0.919041	2.36737	-11.9918	5.94196e-28	1.19461e-26	52.6034
DES	-3.95014	6.5294	-11.988	6.13757e-28	1.23267e-26	52.5713
RNF144A	-1.0681	3.11883	-11.9804	6.5499e-28	1.31414e-26	52.5068
DPY19L2	-0.735798	0.724348	-11.9625	7.62931e-28	1.52914e-26	52.3555
FNDC1	-2.14467	3.98796	-11.9515	8.38224e-28	1.67732e-26	52.2622
CTGF	-1.37436	7.63015	-11.9514	8.38576e-28	1.67732e-26	52.2617
PTPRB	-0.910286	2.90915	-11.9496	8.51943e-28	1.70232e-26	52.2461
RGMB	-1.05647	2.99035	-11.9485	8.59578e-28	1.71583e-26	52.2372
REEP2	-1.35577	1.698	-11.946	8.78106e-28	1.75103e-26	52.2161
ITGB3	-0.982926	1.74666	-11.9426	9.03908e-28	1.80065e-26	52.1873
BCL6B	-0.968924	2.99725	-11.9411	9.15986e-28	1.82286e-26	52.1742
LRRC8C	-0.811752	2.52976	-11.9395	9.28292e-28	1.84547e-26	52.1609
TPM2	-1.80704	6.53037	-11.939	9.318e-28	1.85057e-26	52.1572
HSPA2	-1.24876	2.6986	-11.9365	9.51878e-28	1.88853e-26	52.136
LRRN2	-1.14066	1.56711	-11.9361	9.55842e-28	1.89448e-26	52.1319
KIT	-1.39288	2.51197	-11.9313	9.95276e-28	1.97065e-26	52.0918
ADHFE1	-0.846855	0.997329	-11.9193	1.10242e-27	2.17912e-26	51.9904
MEIS3	-0.982438	2.17325	-11.9193	1.10279e-27	2.17912e-26	51.9901
NFIA	-1.03402	4.24911	-11.9075	1.21937e-27	2.40706e-26	51.8904
KLHDC1	-0.727755	1.72521	-11.9019	1.27785e-27	2.51995e-26	51.844
ELK3	-0.861044	5.2631	-11.9003	1.29568e-27	2.55256e-26	51.8302
FMO2	-1.60021	2.08319	-11.8975	1.32752e-27	2.61003e-26	51.8061
DAB2	-1.07077	4.45459	-11.891	1.40278e-27	2.75525e-26	51.7514
FAM162B	-0.898268	1.89063	-11.8834	1.49602e-27	2.9325e-26	51.6876
SFRP2	-3.06979	5.98474	-11.8662	1.73183e-27	3.39134e-26	51.5425
GNG7	-1.14991	2.11334	-11.8603	1.82083e-27	3.56207e-26	51.4928
SH3PXD2B	-1.07886	4.43928	-11.8597	1.83079e-27	3.57798e-26	51.4873
TACR2	-2.33438	2.3431	-11.858	1.85701e-27	3.62561e-26	51.4732
GPR34	-1.26047	3.19688	-11.8569	1.87469e-27	3.65649e-26	51.4638
FAT3	-0.681326	0.393583	-11.8549	1.90694e-27	3.71569e-26	51.4469
GAP43	-1.05391	0.984475	-11.854	1.92164e-27	3.74061e-26	51.4393
ITGA5	-1.29557	5.4181	-11.8502	1.98364e-27	3.85747e-26	51.4078
GIMAP7	-1.25352	4.27347	-11.8474	2.0312e-27	3.94604e-26	51.3843
MUSK	-0.886663	0.686375	-11.8449	2.07457e-27	4.0263e-26	51.3634
KIAA1614	-0.62661	1.01694	-11.8426	2.11698e-27	4.10456e-26	51.3433
APLNR	-1.41264	4.59497	-11.8412	2.14148e-27	4.14796e-26	51.3319
CD99L2	-0.97098	3.93326	-11.8401	2.16094e-27	4.18152e-26	51.3229
NUAK1	-0.944946	2.90138	-11.8315	2.32615e-27	4.49676e-26	51.2499
NCALD	-0.97819	2.14602	-11.8277	2.40049e-27	4.6359e-26	51.2187
PLEKHO2	-0.974522	4.47341	-11.8159	2.65357e-27	5.11458e-26	51.1193
CNN3	-1.04463	6.31673	-11.8141	2.694e-27	5.1874e-26	51.1043
ABCA1	-1.03156	3.55233	-11.8133	2.71288e-27	5.21863e-26	51.0973
FAM228B	-0.654875	1.59825	-11.7956	3.15204e-27	6.05747e-26	50.9485
SULT1C4	-1.07879	1.31855	-11.7906	3.29051e-27	6.31121e-26	50.9059
MYOC	-1.7509	1.09754	-11.7888	3.34103e-27	6.40184e-26	50.8908
SYNDIG1	-1.23759	2.14114	-11.7854	3.43822e-27	6.58164e-26	50.8624
APOLD1	-1.11037	3.40794	-11.7837	3.48623e-27	6.66703e-26	50.8486
CCDC3	-1.04312	4.26588	-11.7822	3.53274e-27	6.7494e-26	50.8355
AARD	-0.840222	0.664421	-11.7772	3.68414e-27	7.03179e-26	50.7939
NATD1	-0.90138	3.05369	-11.7767	3.6998e-27	7.05482e-26	50.7896
SNRK	-0.75531	4.14914	-11.7715	3.86722e-27	7.36689e-26	50.7458
TMEM130	-1.05843	1.1039	-11.7678	3.99009e-27	7.59357e-26	50.7147
CYTH3	-0.888715	4.29337	-11.7677	3.99466e-27	7.59489e-26	50.7136
CDH19	-1.00182	0.70732	-11.7661	4.04732e-27	7.68756e-26	50.7006
SIGLEC6	-0.949913	1.04679	-11.766	4.05143e-27	7.6879e-26	50.6996
VWF	-1.31188	5.30144	-11.7655	4.06892e-27	7.71363e-26	50.6953
MRC2	-1.32184	4.8675	-11.7591	4.29694e-27	8.13803e-26	50.6413
TNC	-1.91357	5.13645	-11.7585	4.31566e-27	8.1656e-26	50.637
CCDC136	-1.28042	1.38841	-11.7576	4.34962e-27	8.22191e-26	50.6292
NXPE3	-0.886377	2.41565	-11.7512	4.59197e-27	8.67166e-26	50.5754
SOX5	-0.697924	0.911562	-11.7456	4.81474e-27	9.08359e-26	50.5284
TMEM88	-1.11569	3.396	-11.7441	4.87662e-27	9.1915e-26	50.5158
ARHGAP15	-0.893835	1.66832	-11.7303	5.47831e-27	1.03057e-25	50.4004
STAT5B	-0.798604	4.71673	-11.7253	5.71811e-27	1.07362e-25	50.3579
MDGA1	-0.710277	1.03253	-11.7204	5.95707e-27	1.11742e-25	50.3173
CCDC184	-0.636826	1.0255	-11.7197	5.99317e-27	1.12312e-25	50.3113
PRND	-0.901926	0.893551	-11.7153	6.22054e-27	1.16461e-25	50.2744
PAMR1	-0.990983	2.0353	-11.7143	6.27608e-27	1.17389e-25	50.2656
TTLL7	-1.20586	1.54811	-11.7137	6.30865e-27	1.17886e-25	50.2605
CALHM2	-0.996012	3.58079	-11.7038	6.85627e-27	1.27875e-25	50.1779
KLF12	-1.13253	2.16866	-11.6865	7.93306e-27	1.47817e-25	50.0333
FZD1	-1.03066	3.80237	-11.6814	8.2865e-27	1.54256e-25	49.99
FOXS1	-1.29371	3.21627	-11.6788	8.46652e-27	1.57458e-25	49.9687
CALCOCO1	-0.823562	4.14151	-11.6772	8.58083e-27	1.59433e-25	49.9554
GAB1	-0.843181	3.10676	-11.6736	8.84834e-27	1.64247e-25	49.925
SCARA3	-1.60897	3.56309	-11.6691	9.18912e-27	1.70412e-25	49.8875
TXNDC15	-0.631428	4.22858	-11.6667	9.37916e-27	1.73772e-25	49.8672
TMCC2	-0.660148	1.11609	-11.6628	9.69029e-27	1.79366e-25	49.8349
RADIL	-0.650731	0.642048	-11.6571	1.01716e-26	1.88097e-25	49.7868
RBMS1	-0.970954	3.66503	-11.6418	1.15684e-26	2.13726e-25	49.6592
PIEZO2	-0.782618	1.2494	-11.6408	1.16681e-26	2.15366e-25	49.6507
BCL2	-1.03326	2.33526	-11.6322	1.25419e-26	2.31276e-25	49.5791
FAM172A	-0.730314	3.53818	-11.631	1.26716e-26	2.33448e-25	49.5689
FGF1	-0.582651	0.949517	-11.6275	1.30567e-26	2.40316e-25	49.5392
MMP19	-1.02842	2.93399	-11.6155	1.44421e-26	2.65567e-25	49.4392
HLF	-1.24225	1.44739	-11.6132	1.47258e-26	2.7053e-25	49.4199
LTBP4	-1.15759	6.01324	-11.613	1.47538e-26	2.7079e-25	49.4181
TBCEL	-0.892038	2.45699	-11.6115	1.49397e-26	2.73946e-25	49.4056
NREP	-1.04677	3.63878	-11.6104	1.50786e-26	2.76235e-25	49.3965
SLC16A7	-1.03899	1.62179	-11.6098	1.51514e-26	2.77308e-25	49.3917
RPS6KA2	-0.875564	3.73936	-11.6085	1.53146e-26	2.80035e-25	49.3811
ZNF568	-0.616884	0.90579	-11.6047	1.58164e-26	2.8894e-25	49.3491
PDK4	-1.99145	4.52822	-11.6026	1.60971e-26	2.93795e-25	49.3316
DIO2	-1.30034	3.75542	-11.6009	1.6325e-26	2.97677e-25	49.3177
PTPN13	-1.1329	1.83284	-11.5911	1.77382e-26	3.23144e-25	49.2354
ZNF333	-0.52747	1.64113	-11.5895	1.79764e-26	3.27181e-25	49.2222
WTIP	-0.792783	1.47106	-11.5704	2.11108e-26	3.83872e-25	49.0628
SPOCK1	-1.85941	3.23918	-11.5637	2.23361e-26	4.054e-25	49.0069
MEF2A	-0.885289	4.58047	-11.5625	2.25546e-26	4.08987e-25	48.9972
CRMP1	-1.02549	2.28583	-11.5582	2.3395e-26	4.23835e-25	48.961
IGIP	-0.712329	3.11831	-11.5431	2.6553e-26	4.80603e-25	48.8354
AASS	-0.858059	1.75247	-11.5414	2.69279e-26	4.86938e-25	48.8215
EID1	-0.84021	6.62437	-11.5303	2.95516e-26	5.33891e-25	48.7293
ZKSCAN7	-0.687677	1.0586	-11.5256	3.07473e-26	5.54981e-25	48.69
WWC3	-0.99297	4.05667	-11.5234	3.13132e-26	5.64674e-25	48.6719
TGFBR3	-1.33868	3.29121	-11.5228	3.14789e-26	5.67141e-25	48.6667
SHROOM4	-0.947617	2.35276	-11.517	3.30452e-26	5.94813e-25	48.6186
PDE8B	-0.728713	1.51991	-11.5153	3.35307e-26	6.02999e-25	48.6041
CLDN11	-1.04872	1.27357	-11.514	3.39003e-26	6.09087e-25	48.5932
RHOB	-1.20231	8.16933	-11.5123	3.43868e-26	6.17262e-25	48.5791
EID3	-0.548867	1.40161	-11.502	3.74999e-26	6.72528e-25	48.4932
RGS9	-0.891427	1.11778	-11.4948	3.98251e-26	7.13576e-25	48.4335
FMN2	-0.577931	0.404119	-11.4946	3.9882e-26	7.13943e-25	48.4321
LTBP3	-1.20987	4.91095	-11.492	4.07737e-26	7.2924e-25	48.4102
WISP2	-0.877764	0.737799	-11.4844	4.34338e-26	7.76106e-25	48.3476
NPAS3	-0.535506	0.466709	-11.4832	4.38676e-26	7.83144e-25	48.3377
MAP9	-1.02883	1.78198	-11.4808	4.47613e-26	7.98373e-25	48.3177
RAI14	-0.905106	4.4984	-11.4757	4.67391e-26	8.32891e-25	48.2748
HSD11B1	-1.28938	2.49661	-11.4745	4.72018e-26	8.40372e-25	48.2651
PEAK1	-0.817277	3.18236	-11.4731	4.77675e-26	8.49672e-25	48.2533
NCS1	-1.49494	3.81361	-11.4727	4.7901e-26	8.51274e-25	48.2505
COL4A4	-1.26581	1.52778	-11.4724	4.80291e-26	8.52778e-25	48.2478
TACC1	-1.10555	4.91702	-11.4693	4.93203e-26	8.74911e-25	48.2215
CTSK	-1.28219	6.32984	-11.4662	5.06124e-26	8.97021e-25	48.1959
CD1D	-0.91188	1.75374	-11.4642	5.14548e-26	9.11126e-25	48.1795
MYADM	-1.08771	7.37815	-11.4605	5.30584e-26	9.38674e-25	48.1491
GPX3	-1.44619	5.21522	-11.4541	5.60015e-26	9.89848e-25	48.0956
ADAM19	-1.08251	3.72202	-11.4534	5.63251e-26	9.94671e-25	48.0899
ELMO1	-0.997984	2.87247	-11.4444	6.07216e-26	1.07135e-24	48.0154
PTGDS	-1.9414	4.81177	-11.4437	6.10973e-26	1.077e-24	48.0093
CTNNA3	-0.921334	0.526882	-11.4432	6.13479e-26	1.08045e-24	48.0052
SNURF	-0.560709	0.626321	-11.4394	6.33103e-26	1.11401e-24	47.974
TLR7	-1.07854	1.58086	-11.4332	6.67221e-26	1.17299e-24	47.922
CMA1	-0.996558	0.679619	-11.4321	6.73411e-26	1.18281e-24	47.9128
TCP11L1	-0.811521	2.85837	-11.426	7.08374e-26	1.24311e-24	47.8626
2022-09-05	-1.04686	2.05476	-11.4168	7.64767e-26	1.33967e-24	47.7867
PRDM5	-0.68804	0.920013	-11.4123	7.9414e-26	1.38989e-24	47.7493
MACF1	-0.971256	3.92632	-11.3982	8.93746e-26	1.56282e-24	47.6322
ACACB	-1.03254	2.48733	-11.382	1.02278e-25	1.78686e-24	47.4985
MORN5	-1.44272	0.86956	-11.3757	1.07808e-25	1.88179e-24	47.4463
DYSF	-1.03653	3.46459	-11.3733	1.10041e-25	1.91907e-24	47.426
GPR146	-0.583092	1.0284	-11.3692	1.13841e-25	1.98357e-24	47.3923
AP1S2	-0.95036	3.4627	-11.3625	1.20361e-25	2.0953e-24	47.3372
MITF	-1.00192	2.6325	-11.3497	1.33918e-25	2.32924e-24	47.2314
GJA4	-1.03436	4.07755	-11.3438	1.40662e-25	2.44437e-24	47.1827
CDH23	-0.573501	0.643061	-11.3339	1.52869e-25	2.65415e-24	47.1002
ACTN1	-1.04585	6.47229	-11.326	1.63256e-25	2.83047e-24	47.035
ANKRD53	-0.606738	0.909209	-11.3259	1.63313e-25	2.83047e-24	47.0347
PHYHIP	-0.806102	1.12403	-11.3239	1.66137e-25	2.87687e-24	47.0177
PBXIP1	-0.924874	5.95112	-11.323	1.67367e-25	2.89561e-24	47.0103
MAFB	-1.23809	4.85578	-11.3222	1.68419e-25	2.91124e-24	47.0041
MCTP1	-0.771493	1.75669	-11.3217	1.69216e-25	2.92244e-24	46.9995
CTSG	-1.29077	1.13908	-11.3213	1.69714e-25	2.92846e-24	46.9965
PTX3	-0.908196	1.07363	-11.3111	1.84693e-25	3.18412e-24	46.9127
PDGFD	-1.12818	2.85933	-11.3096	1.87103e-25	3.22284e-24	46.8999
PHC1	-0.858336	2.36282	-11.3086	1.88656e-25	3.24674e-24	46.8917
SERPINE2	-1.38679	3.31548	-11.2991	2.04193e-25	3.51104e-24	46.8132
COL16A1	-1.21508	3.75532	-11.2874	2.25137e-25	3.86779e-24	46.7164
MYO5A	-0.949809	2.5916	-11.2823	2.34873e-25	4.03151e-24	46.6745
2022-03-02	-0.717361	4.80638	-11.2794	2.4047e-25	4.12396e-24	46.6511
NPTXR	-1.55366	2.33118	-11.2776	2.44127e-25	4.18303e-24	46.6362
REEP1	-1.38354	1.87213	-11.2732	2.53188e-25	4.3345e-24	46.6001
ARHGAP29	-0.831551	2.40367	-11.2663	2.68201e-25	4.5875e-24	46.543
GREB1	-0.822935	1.01307	-11.266	2.68763e-25	4.5931e-24	46.5409
AFAP1L1	-0.85603	2.61902	-11.2627	2.76403e-25	4.71957e-24	46.5131
MYOM1	-1.18628	1.59716	-11.2622	2.77599e-25	4.73585e-24	46.5088
VCAN	-1.43269	4.88626	-11.262	2.77859e-25	4.73616e-24	46.5079
ARMCX4	-0.653466	1.19449	-11.2577	2.8804e-25	4.90544e-24	46.4722
MEX3B	-0.776937	1.72706	-11.2566	2.90591e-25	4.94458e-24	46.4635
TSC22D3	-1.26992	5.2458	-11.2556	2.93082e-25	4.98265e-24	46.455
RNF122	-0.857927	3.53058	-11.2551	2.94269e-25	4.99686e-24	46.451
ARL4D	-1.39933	2.25262	-11.2551	2.94428e-25	4.99686e-24	46.4505
C16orf89	-1.62267	1.8935	-11.2535	2.98226e-25	5.05695e-24	46.4378
PKD1	-1.03834	3.78121	-11.2533	2.98799e-25	5.06229e-24	46.4359
NEURL1B	-1.19159	3.90493	-11.2508	3.04998e-25	5.15988e-24	46.4155
PLA2G5	-0.921736	1.04019	-11.2508	3.05086e-25	5.15988e-24	46.4152
SLC12A4	-0.854737	3.71665	-11.2439	3.22987e-25	5.45792e-24	46.3587
SLC35F1	-0.721664	0.724605	-11.2394	3.35429e-25	5.6633e-24	46.3213
COLQ	-0.567064	0.973404	-11.237	3.42226e-25	5.76811e-24	46.3014
NR2F2	-1.03189	5.37205	-11.218	4.00562e-25	6.73976e-24	46.1454
SCN1B	-0.886699	1.79863	-11.2131	4.17179e-25	7.01334e-24	46.1051
GPR116	-0.93971	3.80129	-11.2018	4.58043e-25	7.68712e-24	46.0125
DENND2A	-0.834209	2.06032	-11.2002	4.64258e-25	7.78477e-24	45.9991
FAM13B	-0.824515	3.4464	-11.1992	4.6824e-25	7.84482e-24	45.9907
TEAD1	-1.05645	4.17209	-11.1981	4.72272e-25	7.90561e-24	45.9822
MAMLD1	-0.937894	1.90601	-11.1975	4.74871e-25	7.94233e-24	45.9767
GIPC3	-0.704354	2.29295	-11.1862	5.21436e-25	8.71371e-24	45.884
ATOH8	-0.953618	1.31747	-11.1849	5.26805e-25	8.79593e-24	45.8739
RBM43	-0.752816	2.67051	-11.1816	5.41375e-25	9.03153e-24	45.8468
CYGB	-0.992773	4.80434	-11.1743	5.75309e-25	9.58947e-24	45.7866
HSPG2	-1.32617	6.5552	-11.1732	5.80433e-25	9.66666e-24	45.7778
EOGT	-0.806592	3.85595	-11.1698	5.97044e-25	9.93486e-24	45.7498
ISL1	-1.22287	2.02643	-11.1671	6.10813e-25	1.01554e-23	45.7272
ARHGAP24	-0.91662	2.33319	-11.1635	6.29208e-25	1.04523e-23	45.6978
LRP1	-1.16439	5.76188	-11.161	6.42061e-25	1.06568e-23	45.6778
MSC	-1.09487	3.6655	-11.1495	7.0639e-25	1.17146e-23	45.5832
BMP6	-1.00659	1.81472	-11.1464	7.24762e-25	1.20091e-23	45.5577
SGTB	-0.722989	2.43914	-11.1462	7.25619e-25	1.20132e-23	45.5566
RASGRP4	-0.677698	1.37432	-11.1421	7.51154e-25	1.24254e-23	45.5223
SCARA5	-1.42717	1.59369	-11.1417	7.53369e-25	1.24516e-23	45.5194
GPR17	-0.769366	0.724186	-11.1382	7.75214e-25	1.28018e-23	45.491
THY1	-1.25262	5.52384	-11.1378	7.78312e-25	1.28421e-23	45.4871
RBP5	-1.04182	2.74744	-11.1247	8.66936e-25	1.42924e-23	45.3802
C16orf86	-0.560195	1.27836	-11.1217	8.88546e-25	1.46364e-23	45.3558
CRTAP	-0.754405	5.98015	-11.1139	9.47988e-25	1.56024e-23	45.2917
PDZD2	-0.853277	1.63731	-11.1134	9.52287e-25	1.566e-23	45.2872
GJA5	-0.930737	2.80902	-11.103	1.03703e-24	1.70393e-23	45.2027
FIGN	-0.825447	0.940594	-11.0761	1.29474e-24	2.12381e-23	44.9828
ANTXR2	-1.24267	4.13924	-11.0759	1.29714e-24	2.12597e-23	44.9809
NUMBL	-0.851373	3.62316	-11.0725	1.33393e-24	2.18444e-23	44.9532
ATP10A	-0.9507	2.09881	-11.0693	1.36932e-24	2.24052e-23	44.9273
RNLS	-0.74071	1.08763	-11.0665	1.40201e-24	2.29209e-23	44.9039
ITGB1BP2	-0.74098	1.10698	-11.0657	1.41064e-24	2.30428e-23	44.8978
TMEM55A	-0.985514	3.0895	-11.0638	1.43298e-24	2.33882e-23	44.8822
EHD3	-0.979182	2.98724	-11.0609	1.46798e-24	2.39395e-23	44.8583
OLFML2B	-1.51514	4.72626	-11.0568	1.51886e-24	2.47488e-23	44.8246
COL3A1	-1.56599	9.24516	-11.0533	1.56321e-24	2.54503e-23	44.796
PIANP	-0.784207	0.874442	-11.0509	1.59331e-24	2.59186e-23	44.7771
GRID1	-0.88326	1.06564	-11.0508	1.5955e-24	2.59329e-23	44.7758
CX3CR1	-1.02817	1.31042	-11.0464	1.65425e-24	2.68654e-23	44.74
FYN	-0.845623	3.83042	-11.0451	1.67184e-24	2.71286e-23	44.7295
PPP1R1A	-1.35943	1.12689	-11.0415	1.72187e-24	2.79173e-23	44.7003
SMYD1	-1.71327	0.881841	-11.0374	1.78146e-24	2.88358e-23	44.6665
TSPAN4	-0.883537	3.50243	-11.0371	1.78605e-24	2.88863e-23	44.664
CPZ	-0.708053	0.821973	-11.0335	1.84019e-24	2.97128e-23	44.6344
MS4A2	-0.916613	1.23383	-11.0243	1.9849e-24	3.20231e-23	44.5594
NLGN1	-0.608419	0.464578	-11.023	2.00514e-24	3.2323e-23	44.5493
NTNG2	-0.608382	0.978774	-11.0202	2.05229e-24	3.30558e-23	44.5263
ARMC9	-0.742062	2.38541	-11.0099	2.23348e-24	3.59448e-23	44.4425
PLXNC1	-1.08423	2.92802	-11.0093	2.24427e-24	3.60888e-23	44.4377
CASQ1	-0.82287	0.565403	-11.0081	2.26723e-24	3.64281e-23	44.4276
CYTL1	-1.01586	1.7093	-11.0073	2.28138e-24	3.66254e-23	44.4215
ZNF71	-0.862425	1.73852	-11.0025	2.37287e-24	3.80631e-23	44.3825
SHC4	-0.59298	0.657812	-11.0009	2.40458e-24	3.85402e-23	44.3693
JAKMIP2	-0.543374	0.572548	-11.0003	2.41703e-24	3.8708e-23	44.3642
PIP5K1C	-0.74846	5.19795	-11	2.42323e-24	3.87756e-23	44.3617
CDK14	-1.12897	2.73447	-10.9961	2.50297e-24	4.0019e-23	44.3296
PEA15	-0.689688	7.2851	-10.9927	2.57395e-24	4.10868e-23	44.3019
FAM69A	-0.771179	3.83268	-10.9918	2.59114e-24	4.13275e-23	44.2953
GJA1	-1.20723	5.23074	-10.9743	2.99268e-24	4.76544e-23	44.1526
NKX3-2	-1.34802	1.33568	-10.9693	3.11699e-24	4.95935e-23	44.1122
DTX1	-1.2092	2.53902	-10.9681	3.14962e-24	5.00627e-23	44.1019
PPM1K	-0.781684	2.35449	-10.968	3.15159e-24	5.00627e-23	44.1013
HOOK3	-0.843567	3.992	-10.9623	3.30321e-24	5.24287e-23	44.0547
CHST7	-0.828935	2.48837	-10.9617	3.31916e-24	5.26393e-23	44.05
KIAA1462	-1.06351	3.35826	-10.9578	3.42602e-24	5.42901e-23	44.0186
LMO1	-1.0538	0.574892	-10.9555	3.49152e-24	5.52834e-23	43.9998
GIMAP4	-1.08608	4.75718	-10.9536	3.54811e-24	5.61341e-23	43.9839
LMCD1	-0.80367	2.81813	-10.9336	4.18052e-24	6.60859e-23	43.8214
TSPAN9	-0.941641	3.87445	-10.9253	4.4744e-24	7.06745e-23	43.7541
TTLL11	-0.720231	2.20335	-10.9244	4.50768e-24	7.11429e-23	43.7467
BMPR2	-0.785862	4.76753	-10.9233	4.54738e-24	7.17117e-23	43.738
VCL	-0.967116	6.12312	-10.9216	4.60951e-24	7.26331e-23	43.7246
EDNRB	-1.09883	3.11019	-10.9214	4.62009e-24	7.27413e-23	43.7223
TOR1AIP1	-0.656045	4.34699	-10.9186	4.72691e-24	7.43635e-23	43.6997
NLRP1	-0.94931	2.32688	-10.9108	5.03684e-24	7.91757e-23	43.6368
NOG	-0.824986	0.800093	-10.9044	5.30708e-24	8.33568e-23	43.585
RTN1	-0.960879	1.46142	-10.8965	5.66231e-24	8.88651e-23	43.5208
ZNF829	-0.615159	0.851644	-10.895	5.73163e-24	8.98811e-23	43.5087
SOCS5	-0.634613	3.89049	-10.8856	6.19252e-24	9.69536e-23	43.4321
NXN	-1.21167	3.82034	-10.8747	6.76902e-24	1.05811e-22	43.3439
RGS2	-1.27825	5.33317	-10.8745	6.77989e-24	1.05896e-22	43.3424
CCSER2	-0.79283	4.07975	-10.8741	6.80304e-24	1.06173e-22	43.339
ADD2	-0.656288	0.537728	-10.8671	7.20277e-24	1.12233e-22	43.2824
FHOD3	-0.878956	1.16582	-10.8666	7.23043e-24	1.12574e-22	43.2786
TUSC3	-1.15835	2.52588	-10.864	7.38454e-24	1.14882e-22	43.2577
LOXL1	-1.13291	4.75053	-10.845	8.62784e-24	1.33906e-22	43.1036
SPSB1	-0.847387	5.12813	-10.8443	8.67349e-24	1.34508e-22	43.0983
RILPL1	-0.666509	2.22885	-10.8436	8.72788e-24	1.35244e-22	43.0922
NPR3	-0.914752	0.901872	-10.837	9.20545e-24	1.42532e-22	43.0394
FRMD4A	-0.711732	2.25752	-10.8357	9.30726e-24	1.43994e-22	43.0285
FAM171B	-0.896705	2.08378	-10.8335	9.47697e-24	1.46504e-22	43.0106
PCOLCE	-1.22562	5.19183	-10.829	9.83242e-24	1.51879e-22	42.9741
MMP2	-1.47193	7.0606	-10.8279	9.91539e-24	1.52962e-22	42.9658
TRIL	-1.05856	2.34343	-10.8279	9.9181e-24	1.52962e-22	42.9655
RSPO2	-0.910275	0.792619	-10.8266	1.00285e-23	1.54543e-22	42.9545
ZNF569	-0.713184	1.24252	-10.8238	1.02536e-23	1.57888e-22	42.9326
WSCD2	-1.17916	0.914355	-10.8203	1.05516e-23	1.62349e-22	42.9042
TLE4	-0.866254	2.98449	-10.8151	1.1011e-23	1.69284e-22	42.862
ZNF436	-0.661945	3.55067	-10.8129	1.12111e-23	1.72226e-22	42.8441
ZDBF2	-0.891187	1.36649	-10.8122	1.12702e-23	1.72998e-22	42.8389
TMEM255A	-0.929065	1.40455	-10.8098	1.14933e-23	1.76285e-22	42.8195
pk	-1.12034	4.30251	-10.8083	1.16369e-23	1.78348e-22	42.8072
ST6GAL2	-0.655894	0.611134	-10.8015	1.23055e-23	1.88447e-22	42.7519
ARHGAP22	-0.606703	1.10172	-10.7958	1.28839e-23	1.97151e-22	42.7064
SERINC1	-0.664645	6.92136	-10.7928	1.32085e-23	2.01961e-22	42.6817
VCAM1	-1.16252	3.5367	-10.7852	1.40429e-23	2.14551e-22	42.621
PTGS1	-1.10408	3.50913	-10.784	1.41823e-23	2.16512e-22	42.6112
TXNIP	-1.23434	8.14504	-10.7822	1.4401e-23	2.1968e-22	42.5961
CPQ	-0.97411	4.1617	-10.7786	1.48283e-23	2.26022e-22	42.5671
SELM	-1.21077	5.50609	-10.7758	1.51671e-23	2.31007e-22	42.5448
CD1C	-1.30257	1.90934	-10.77	1.58969e-23	2.41747e-22	42.4982
WBP1L	-0.695516	5.11538	-10.7622	1.69382e-23	2.57382e-22	42.4354
YPEL1	-0.689807	1.11011	-10.7593	1.734e-23	2.63284e-22	42.4121
LAMC1	-1.06558	6.22713	-10.7565	1.77476e-23	2.69263e-22	42.3891
GPR20	-0.85889	1.29122	-10.7467	1.92186e-23	2.91356e-22	42.3102
EZH1	-0.698072	3.50006	-10.7357	2.10106e-23	3.1823e-22	42.2219
SDC3	-1.03886	5.24405	-10.7356	2.10238e-23	3.1823e-22	42.2213
C14orf28	-0.531926	2.22986	-10.734	2.13021e-23	3.22194e-22	42.2083
TSPYL2	-0.870977	3.15682	-10.7301	2.19988e-23	3.32476e-22	42.1764
NR4A3	-1.28122	2.52299	-10.7255	2.28241e-23	3.44683e-22	42.1399
ZSCAN26	-0.636133	3.02462	-10.723	2.32988e-23	3.51581e-22	42.1196
SEMA6B	-0.957169	3.50637	-10.7223	2.3431e-23	3.53303e-22	42.114
CHST3	-1.22192	2.98946	-10.7149	2.48758e-23	3.74801e-22	42.0547
NOTCH4	-0.81194	2.93064	-10.7091	2.60798e-23	3.92338e-22	42.0079
CLEC11A	-1.20914	4.25367	-10.7003	2.80086e-23	4.20709e-22	41.9372
PCDHB5	-1.20038	1.31194	-10.6985	2.84313e-23	4.26731e-22	41.9224
C1QTNF3	-1.15299	2.05981	-10.6972	2.87136e-23	4.30638e-22	41.9126
ITM2A	-1.3324	4.16456	-10.6957	2.90779e-23	4.35768e-22	41.9001
ABCD2	-0.565466	0.666826	-10.6939	2.94938e-23	4.41326e-22	41.886
FMOD	-1.40826	6.04986	-10.6935	2.96e-23	4.42578e-22	41.8825
TSPAN7	-1.34315	3.00155	-10.6911	3.01749e-23	4.50829e-22	41.8634
FLT3LG	-0.507707	1.35722	-10.6874	3.10944e-23	4.64213e-22	41.8337
P2RX7	-0.873582	2.0776	-10.683	3.22215e-23	4.80674e-22	41.7984
RCSD1	-1.08604	2.79881	-10.6726	3.5067e-23	5.22725e-22	41.7146
KLHL29	-0.850746	1.81919	-10.6721	3.52183e-23	5.24581e-22	41.7103
PCP4L1	-1.56645	1.35325	-10.6661	3.69499e-23	5.49956e-22	41.6628
UBE2E2	-0.972219	3.46195	-10.6598	3.8888e-23	5.77925e-22	41.6122
HSPA12A	-0.924847	1.72151	-10.6525	4.12539e-23	6.12168e-22	41.5537
TAC1	-1.13839	0.641462	-10.6525	4.12546e-23	6.12168e-22	41.5537
MLNR	-0.946338	0.559068	-10.6507	4.18558e-23	6.20618e-22	41.5393
ZIK1	-0.698014	0.934529	-10.6404	4.55063e-23	6.74236e-22	41.4565
CEP85L	-0.644187	1.48697	-10.6349	4.75721e-23	7.04311e-22	41.4126
ADRB2	-0.831773	1.18365	-10.6342	4.78601e-23	7.08041e-22	41.4066
PGBD1	-0.768632	1.90608	-10.6324	4.85335e-23	7.17461e-22	41.3927
IL11RA	-0.65666	1.72714	-10.6321	4.86484e-23	7.18618e-22	41.3904
DTX3	-1.15359	3.17269	-10.6313	4.89934e-23	7.2317e-22	41.3834
LONRF2	-0.952344	0.935995	-10.6289	4.99544e-23	7.368e-22	41.3642
WSCD1	-0.782647	0.934324	-10.6235	5.21816e-23	7.69071e-22	41.321
TWSG1	-0.836183	5.17906	-10.6218	5.28788e-23	7.78761e-22	41.3078
CHL1	-0.919136	1.17472	-10.6142	5.62595e-23	8.27306e-22	41.2465
BMX	-0.762589	1.03271	-10.6111	5.76841e-23	8.4762e-22	41.2217
JMY	-0.795243	3.1868	-10.6094	5.84846e-23	8.58738e-22	41.208
PHF21A	-0.659512	3.16684	-10.6084	5.89262e-23	8.64574e-22	41.2006
CD300LB	-0.55498	0.785343	-10.606	6.00715e-23	8.80718e-22	41.1815
DOCK10	-0.996863	2.20392	-10.602	6.20733e-23	9.09388e-22	41.1491
ANKDD1A	-0.604831	1.53614	-10.5989	6.36361e-23	9.31587e-22	41.1244
CLEC2B	-0.952408	3.29274	-10.5968	6.47524e-23	9.47221e-22	41.1072
TSHZ1	-0.837102	3.60143	-10.5951	6.56217e-23	9.59222e-22	41.094
PDGFC	-0.936496	3.02712	-10.5922	6.71615e-23	9.80998e-22	41.071
MYO9A	-0.668165	2.49338	-10.5919	6.73292e-23	9.82716e-22	41.0686
WISP1	-1.19493	2.80591	-10.5893	6.87604e-23	1.00211e-21	41.0477
BGN	-1.42295	8.77664	-10.5837	7.19378e-23	1.04764e-21	41.003
RUSC2	-0.860393	4.03369	-10.582	7.29506e-23	1.0616e-21	40.9892
ITGA8	-1.36041	2.35136	-10.5776	7.55587e-23	1.09874e-21	40.9544
NOTCH2	-0.916957	4.44922	-10.5768	7.60426e-23	1.10496e-21	40.9481
SCG2	-1.42067	1.74601	-10.571	7.97181e-23	1.15751e-21	40.9013
EIF4E3	-0.842965	2.8554	-10.568	8.16887e-23	1.18524e-21	40.8771
FREM1	-1.01721	0.962709	-10.5624	8.53997e-23	1.23817e-21	40.8331
ST6GALNAC3	-0.660833	1.13388	-10.5617	8.59342e-23	1.245e-21	40.827
DUSP1	-1.30085	7.66253	-10.5537	9.1642e-23	1.32671e-21	40.7633
MYOT	-0.567896	0.656637	-10.5492	9.50363e-23	1.37484e-21	40.7273
PLD4	-1.06534	1.28345	-10.5488	9.5335e-23	1.37814e-21	40.7242
SEMA6D	-0.989844	1.57992	-10.5315	1.09562e-22	1.58264e-21	40.5864
MILR1	-0.984567	2.52987	-10.5286	1.12174e-22	1.61917e-21	40.5631
PAM	-0.942945	4.99695	-10.5254	1.15078e-22	1.65986e-21	40.5378
TMEM43	-0.694513	6.0738	-10.522	1.18271e-22	1.70466e-21	40.5107
UNC5C	-0.710959	1.3582	-10.52	1.20192e-22	1.73108e-21	40.4947
ANKRD44	-0.869694	2.02324	-10.5052	1.35379e-22	1.94695e-21	40.3769
AC025048.1	-0.546688	0.712416	-10.5017	1.39231e-22	2.00089e-21	40.3491
VASH1	-0.828393	3.26139	-10.4965	1.45244e-22	2.08577e-21	40.3073
PIP4K2A	-0.720655	4.46349	-10.4932	1.49094e-22	2.13949e-21	40.2814
VIT	-0.684033	0.655397	-10.4928	1.49531e-22	2.14418e-21	40.2785
PARD3B	-0.793429	2.80157	-10.4925	1.49891e-22	2.14778e-21	40.2761
SRPX2	-1.12141	3.45813	-10.4895	1.53571e-22	2.19866e-21	40.2521
CORO6	-0.667222	0.830389	-10.4894	1.53666e-22	2.19866e-21	40.2515
SATB1	-0.928427	2.66989	-10.4877	1.55853e-22	2.22833e-21	40.2375
PCDHB12	-0.644348	1.11611	-10.486	1.57968e-22	2.25691e-21	40.2241
GPR155	-1.15513	2.65063	-10.4741	1.73761e-22	2.47714e-21	40.1298
GLIS2	-1.13347	3.97781	-10.4687	1.81498e-22	2.58555e-21	40.0866
GRPR	-0.944641	0.711799	-10.4672	1.83744e-22	2.61565e-21	40.0745
PURA	-0.505111	3.67545	-10.4671	1.83877e-22	2.61565e-21	40.0738
NOX4	-0.706413	1.26373	-10.4579	1.97883e-22	2.81284e-21	40.0011
TCEAL3	-0.993851	3.66077	-10.4539	2.04465e-22	2.90429e-21	39.9687
HOPX	-1.34435	2.91038	-10.4512	2.08887e-22	2.96496e-21	39.9475
MS4A7	-1.20886	3.57409	-10.4487	2.13092e-22	3.02246e-21	39.9278
KLRG1	-0.664712	1.27528	-10.4481	2.14168e-22	3.03552e-21	39.9228
CD1E	-0.899715	1.07808	-10.4473	2.15455e-22	3.05156e-21	39.9168
LINGO3	-1.04725	1.32285	-10.4451	2.19408e-22	3.10306e-21	39.8988
TMOD2	-0.819904	1.94143	-10.444	2.21202e-22	3.12617e-21	39.8908
SPRY1	-0.721515	5.25662	-10.4417	2.25373e-22	3.18282e-21	39.8723
ATL1	-0.667114	1.80676	-10.4413	2.26197e-22	3.19216e-21	39.8687
SCUBE1	-0.911136	1.21565	-10.4361	2.35672e-22	3.32348e-21	39.828
GADD45B	-1.01257	5.10915	-10.4324	2.42824e-22	3.42187e-21	39.7984
TYRP1	-1.24724	1.47218	-10.4286	2.50371e-22	3.5257e-21	39.7681
FOXF2	-1.35941	4.12448	-10.4192	2.69959e-22	3.79608e-21	39.6936
PHACTR1	-0.74039	1.46222	-10.4177	2.73154e-22	3.83825e-21	39.6819
SGCB	-0.811749	4.71022	-10.4144	2.80472e-22	3.93826e-21	39.6557
CD109	-1.23531	2.559	-10.4118	2.86262e-22	4.01669e-21	39.6355
MAPK4	-1.03125	0.754667	-10.4097	2.91271e-22	4.08404e-21	39.6183
MAB21L2	-0.941013	0.629216	-10.404	3.04835e-22	4.27117e-21	39.5733
C1orf54	-0.668628	3.63734	-10.4008	3.12774e-22	4.37928e-21	39.5478
PDLIM4	-1.22623	3.7705	-10.3992	3.16664e-22	4.43059e-21	39.5356
MMP23B	-0.685616	0.932637	-10.3983	3.18991e-22	4.45996e-21	39.5283
CHN1	-0.896317	2.82455	-10.3913	3.37536e-22	4.71588e-21	39.4724
PCDHB15	-0.814392	1.42836	-10.3884	3.45236e-22	4.82002e-21	39.4501
CBFA2T3	-1.04099	1.79048	-10.3805	3.67891e-22	5.13267e-21	39.3871
LATS2	-0.764347	4.27024	-10.3795	3.70651e-22	5.16749e-21	39.3797
ADPRH	-0.774201	2.62094	-10.3736	3.88614e-22	5.41408e-21	39.3329
BTBD19	-0.765857	2.31595	-10.3654	4.14827e-22	5.77517e-21	39.2683
KLHL41	-0.524372	0.500303	-10.3653	4.1543e-22	5.77946e-21	39.2668
PTPN21	-0.715012	3.22039	-10.3621	4.25937e-22	5.92143e-21	39.2421
KCNAB1	-0.5222	1.14498	-10.3607	4.31008e-22	5.98344e-21	39.2304
ANKRD6	-0.735044	1.37826	-10.356	4.47431e-22	6.20704e-21	39.1934
CARTPT	-1.56841	0.906438	-10.355	4.5073e-22	6.24838e-21	39.1861
FAM19A4	-0.996762	0.538204	-10.3513	4.6432e-22	6.43223e-21	39.1567
NOV	-1.32879	2.69946	-10.3501	4.68851e-22	6.4904e-21	39.1471
MFGE8	-0.944218	5.32311	-10.3471	4.80291e-22	6.6394e-21	39.1232
RAB30	-0.759167	2.3242	-10.3368	5.21344e-22	7.19674e-21	39.042
RAP1A	-0.5525	5.20403	-10.3259	5.68758e-22	7.84574e-21	38.9559
CAMK4	-0.625591	0.979176	-10.3248	5.73514e-22	7.90578e-21	38.9476
TNFSF8	-0.942488	1.60196	-10.324	5.7734e-22	7.95293e-21	38.941
ANKRD65	-1.18114	2.15723	-10.3179	6.0589e-22	8.34035e-21	38.8933
LEPROT	-0.565424	5.51439	-10.3136	6.26979e-22	8.62459e-21	38.8594
SNX18	-0.728741	4.10382	-10.3128	6.314e-22	8.67931e-21	38.8524
CCDC89	-0.518171	0.812122	-10.3111	6.39893e-22	8.7899e-21	38.8392
BAALC	-0.576815	0.603686	-10.3043	6.75527e-22	9.27288e-21	38.7856
PINLYP	-0.643895	1.17982	-10.3039	6.77845e-22	9.29819e-21	38.7822
PCDHB10	-0.765153	1.67937	-10.2984	7.07889e-22	9.70353e-21	38.7392
HAS1	-0.92104	0.864729	-10.2982	7.0897e-22	9.71155e-21	38.7377
ZMAT1	-0.825348	1.2047	-10.2967	7.17837e-22	9.82614e-21	38.7254
SV2A	-0.999744	1.90523	-10.2907	7.52603e-22	1.02948e-20	38.6786
ADAP2	-0.859146	3.31803	-10.2886	7.65013e-22	1.04573e-20	38.6624
KCTD7	-0.694942	2.10164	-10.2818	8.07999e-22	1.10372e-20	38.6083
PDE4B	-1.03513	2.76916	-10.2811	8.12112e-22	1.10857e-20	38.6033
PPM1F	-0.650816	3.0526	-10.2799	8.2025e-22	1.1189e-20	38.5934
HRH2	-0.771851	1.48371	-10.2796	8.21778e-22	1.1202e-20	38.5916
GRIN2A	-0.7644	0.621512	-10.2764	8.43131e-22	1.14851e-20	38.5662
WASF3	-1.26277	1.99023	-10.272	8.72972e-22	1.18833e-20	38.5318
PRKACB	-1.03226	3.91751	-10.2666	9.11864e-22	1.23955e-20	38.4886
AVPR2	-0.754138	0.973755	-10.2634	9.35225e-22	1.27043e-20	38.4636
FAP	-1.19664	2.42298	-10.2619	9.4662e-22	1.28502e-20	38.4516
KLHDC8B	-0.866403	3.6371	-10.2544	1.00474e-21	1.36296e-20	38.3926
CITED2	-0.862932	5.40795	-10.2497	1.04292e-21	1.41379e-20	38.3557
UBE2T	0.961463	5.66282	10.2447	1.08464e-21	1.46932e-20	38.3169
ROR1	-1.05174	2.78596	-10.2419	1.10946e-21	1.5019e-20	38.2945
LBH	-1.01057	5.02733	-10.2373	1.15037e-21	1.55407e-20	38.2586
PPP1R12C	-0.804585	4.58477	-10.2372	1.15136e-21	1.55434e-20	38.2578
FAM19A5	-1.18421	2.45945	-10.237	1.15295e-21	1.55541e-20	38.2564
ACVRL1	-0.850046	3.79927	-10.23	1.21927e-21	1.64375e-20	38.2011
RARRES2	-1.09775	5.66913	-10.2275	1.24371e-21	1.67554e-20	38.1814
RYR3	-0.588807	0.496365	-10.2257	1.26119e-21	1.69676e-20	38.1676
KIAA0355	-0.741151	3.76265	-10.2236	1.28277e-21	1.72461e-20	38.1508
CA5B	-0.666651	1.8607	-10.2222	1.2967e-21	1.74214e-20	38.1401
ZNF362	-0.778947	4.72166	-10.2199	1.32062e-21	1.77307e-20	38.122
ZNF727	-0.682234	0.584673	-10.2179	1.34194e-21	1.80046e-20	38.1062
EDA2R	-0.760269	0.978006	-10.2169	1.35242e-21	1.81328e-20	38.0985
PENK	-1.06502	0.684317	-10.2089	1.44135e-21	1.93119e-20	38.0355
SIX2	-1.95067	2.54899	-10.2055	1.48039e-21	1.98215e-20	38.009
TMEM132E	-0.569104	0.607019	-10.2041	1.49667e-21	2.00257e-20	37.9982
FAXC	-0.825767	0.770337	-10.1986	1.56309e-21	2.09002e-20	37.9552
FZD7	-1.17303	4.12957	-10.1982	1.5679e-21	2.09503e-20	37.9522
ADCY9	-0.834085	3.56441	-10.1958	1.59858e-21	2.13456e-20	37.933
ZNF415	-0.931893	1.62308	-10.1845	1.74781e-21	2.33223e-20	37.8447
FGD1	-0.89117	2.98258	-10.1836	1.76076e-21	2.34632e-20	37.8374
CTSF	-1.28875	3.98802	-10.1785	1.83331e-21	2.44134e-20	37.7974
PER1	-1.12983	4.26375	-10.171	1.94529e-21	2.58694e-20	37.7387
LAMB2	-0.967624	6.10207	-10.1667	2.01217e-21	2.67408e-20	37.7053
ARID5A	-0.723301	4.49086	-10.1644	2.04968e-21	2.72208e-20	37.687
P4HA3	-0.811271	1.60945	-10.158	2.15597e-21	2.85935e-20	37.637
2022-09-06	-1.02094	4.19012	-10.1274	2.74411e-21	3.63692e-20	37.3982
AHNAK2	-1.70801	3.20468	-10.127	2.75249e-21	3.64556e-20	37.3952
PCNX	-0.715216	3.45649	-10.1267	2.75863e-21	3.65122e-20	37.393
RELN	-0.807318	0.604142	-10.1258	2.77976e-21	3.67672e-20	37.3855
THBS2	-1.77714	5.46965	-10.1237	2.82584e-21	3.73477e-20	37.3692
TRIM6	-0.646536	1.0054	-10.1236	2.82746e-21	3.73477e-20	37.3686
TGFBR2	-0.972205	6.50376	-10.1177	2.96238e-21	3.91034e-20	37.3225
EMILIN3	-0.645503	0.650335	-10.1175	2.96683e-21	3.91358e-20	37.321
ZNF671	-0.704031	1.9465	-10.117	2.97898e-21	3.92697e-20	37.317
SLC25A10	0.821799	4.18505	10.1169	2.98114e-21	3.92717e-20	37.3163
IL34	-1.03668	2.56649	-10.1168	2.98342e-21	3.92753e-20	37.3155
CTIF	-0.766104	3.45319	-10.1121	3.09695e-21	4.07426e-20	37.2785
PIK3R5	-0.938711	2.11464	-10.1013	3.37278e-21	4.43118e-20	37.1941
NLGN4X	-0.979967	1.04426	-10.0989	3.43649e-21	4.51186e-20	37.1756
PRTG	-0.561391	0.626595	-10.093	3.60058e-21	4.72413e-20	37.1294
ARHGAP28	-0.641548	0.965645	-10.0891	3.71059e-21	4.86521e-20	37.0997
RDX	-0.995853	3.91925	-10.0872	3.76655e-21	4.93529e-20	37.0849
SMO	-1.21968	2.98637	-10.0869	3.77773e-21	4.94664e-20	37.0819
SPARC	-1.18362	8.73966	-10.0858	3.81065e-21	4.9864e-20	37.0733
CCR4	-1.05776	1.80301	-10.0783	4.04123e-21	5.2846e-20	37.0152
EBP	0.798248	5.37002	10.0725	4.22799e-21	5.52513e-20	36.9705
ENPP2	-1.14936	3.47664	-10.0647	4.49835e-21	5.87453e-20	36.9092
C1RL	-0.696007	4.53381	-10.0626	4.57172e-21	5.9624e-20	36.8932
ZNF626	-0.721359	1.04018	-10.0617	4.60415e-21	6.0007e-20	36.8862
RMDN2	-0.604385	1.41583	-10.0563	4.80449e-21	6.25349e-20	36.844
NLRP3	-0.752902	1.34907	-10.0535	4.91079e-21	6.38761e-20	36.8224
BACH2	-0.768866	1.05457	-10.0486	5.1024e-21	6.63244e-20	36.7845
IL16	-0.969897	1.9298	-10.0425	5.35301e-21	6.9536e-20	36.7371
ABCB1	-1.00879	1.9614	-10.0303	5.89347e-21	7.64552e-20	36.6419
DOCK4	-0.757087	2.2786	-10.0297	5.92103e-21	7.67619e-20	36.6373
KLF10	-0.764547	5.87896	-10.0282	5.98952e-21	7.75985e-20	36.6259
TECPR2	-0.651014	3.16237	-10.0278	6.00978e-21	7.78096e-20	36.6226
HTRA1	-1.07435	6.45871	-10.0272	6.04001e-21	7.81494e-20	36.6176
LRP12	-0.694354	1.73817	-10.0196	6.4084e-21	8.28611e-20	36.559
HHIPL1	-0.717219	1.39848	-10.0176	6.50937e-21	8.41112e-20	36.5435
PRKCH	-0.763028	2.91865	-10.0076	7.0406e-21	9.09155e-20	36.4659
ZFP82	-0.605771	1.01229	-10.0008	7.42654e-21	9.58361e-20	36.4131
RARB	-0.816857	2.3084	-10.0003	7.45321e-21	9.6117e-20	36.4096
SH3PXD2A	-0.868685	4.55864	-9.9999	7.47921e-21	9.63888e-20	36.4061
FAM101B	-0.82434	3.69688	-9.99964	7.49474e-21	9.65255e-20	36.4041
CRLF1	-1.18583	1.51825	-9.9978	7.60365e-21	9.78639e-20	36.3898
FAM127A	-0.902602	7.13108	-9.99426	7.81699e-21	1.00544e-19	36.3624
SLC16A2	-1.34284	3.4876	-9.98735	8.25229e-21	1.06003e-19	36.3088
ZYG11B	-0.593183	3.91402	-9.97611	9.01105e-21	1.15599e-19	36.2218
ZNF880	-1.06071	2.04146	-9.97399	9.16175e-21	1.17455e-19	36.2054
PRNP	-0.985463	6.43614	-9.97315	9.22203e-21	1.1815e-19	36.1989
ZNF610	-0.609533	0.908857	-9.9656	9.78321e-21	1.25177e-19	36.1405
MS4A6A	-1.17178	3.63909	-9.96457	9.86236e-21	1.26107e-19	36.1325
CRTC3	-0.72146	4.09105	-9.96412	9.8976e-21	1.26475e-19	36.129
ADAMTS5	-0.759862	2.13467	-9.96295	9.98846e-21	1.2747e-19	36.1199
GINM1	-0.522079	5.43665	-9.96155	1.00984e-20	1.28789e-19	36.1091
ARHGAP6	-0.996586	1.98802	-9.96058	1.01749e-20	1.29681e-19	36.1016
C19orf35	-0.558429	1.1665	-9.95145	1.09281e-20	1.39189e-19	36.031
MAGEL2	-0.592997	0.525688	-9.95014	1.10405e-20	1.4053e-19	36.0208
STARD13	-0.859404	3.10412	-9.93144	1.27769e-20	1.62526e-19	35.8763
KIF5C	-0.533966	0.730171	-9.91988	1.39841e-20	1.77766e-19	35.787
PPM1M	-0.696815	3.35783	-9.91933	1.40436e-20	1.78408e-19	35.7828
ANKRD50	-0.764777	3.413	-9.91232	1.48335e-20	1.8832e-19	35.7287
GPR161	-0.883599	2.08356	-9.91142	1.49379e-20	1.89523e-19	35.7218
PRRT1	-0.733148	1.79509	-9.90915	1.52051e-20	1.92789e-19	35.7042
HTR2B	-0.982312	1.35826	-9.90887	1.52374e-20	1.93073e-19	35.7021
IQSEC1	-0.790057	4.70332	-9.9074	1.54133e-20	1.95175e-19	35.6908
LILRA1	-0.543281	0.886548	-9.90312	1.59371e-20	2.01548e-19	35.6577
HRC	-0.523801	0.773881	-9.89708	1.67046e-20	2.10981e-19	35.6112
CREB3L2	-0.798141	5.02813	-9.89207	1.73693e-20	2.19236e-19	35.5726
GPX8	-1.00393	3.74703	-9.8886	1.78463e-20	2.25111e-19	35.5458
GRIK3	-0.638461	0.403995	-9.88282	1.86676e-20	2.35319e-19	35.5013
FN1	-1.65384	7.30488	-9.88091	1.8947e-20	2.38535e-19	35.4866
NNMT	-1.26212	5.18649	-9.87671	1.95765e-20	2.46302e-19	35.4543
C10orf10	-1.27775	5.80927	-9.87619	1.96572e-20	2.47159e-19	35.4502
RNF11	-0.503889	6.08489	-9.87322	2.01164e-20	2.5277e-19	35.4274
YPEL5	-0.525207	5.44899	-9.87055	2.05391e-20	2.57916e-19	35.4068
LY86	-1.16803	3.38122	-9.86698	2.11164e-20	2.64826e-19	35.3794
SNCA	-0.777987	1.17213	-9.86628	2.12317e-20	2.66102e-19	35.374
GPX7	-1.04266	3.62189	-9.86296	2.1788e-20	2.729e-19	35.3484
EVI2A	-0.970404	3.14921	-9.8614	2.20532e-20	2.76045e-19	35.3364
PNCK	-1.23395	1.06691	-9.85807	2.26327e-20	2.83119e-19	35.3108
SLC8A2	-0.990508	0.798113	-9.8578	2.26807e-20	2.83538e-19	35.3087
CCDC102A	-0.786168	3.18263	-9.85485	2.32066e-20	2.89743e-19	35.286
NFIC	-0.798883	6.02883	-9.85432	2.33015e-20	2.90742e-19	35.282
STX2	-0.776184	3.35468	-9.85049	2.40067e-20	2.99351e-19	35.2525
NOTCH3	-1.05334	5.86744	-9.84868	2.43459e-20	3.03387e-19	35.2386
TGFB1	-0.926349	6.28264	-9.84672	2.47206e-20	3.07861e-19	35.2235
FCN1	-0.918527	1.36717	-9.8372	2.66176e-20	3.31276e-19	35.1504
AHNAK	-1.04374	6.53476	-9.8328	2.75441e-20	3.42588e-19	35.1165
C16orf62	-0.850515	3.04307	-9.82846	2.84873e-20	3.54095e-19	35.0832
PTPRS	-1.31652	3.31236	-9.82738	2.87279e-20	3.56859e-19	35.0749
GSTM2	-0.720604	1.53872	-9.82475	2.93205e-20	3.6399e-19	35.0547
LRRC10B	-1.00718	1.31218	-9.81765	3.09804e-20	3.84353e-19	35.0002
PPP2R3A	-0.96216	2.37795	-9.81711	3.11122e-20	3.85744e-19	34.996
ETS1	-0.921221	5.18346	-9.81391	3.18932e-20	3.95178e-19	34.9715
DPEP2	-0.727648	1.59419	-9.81216	3.23294e-20	4.00329e-19	34.9581
CPA3	-1.57447	3.89281	-9.80706	3.36334e-20	4.16213e-19	34.919
HOXD8	-0.579655	1.75331	-9.8007	3.53325e-20	4.36964e-19	34.8702
FBXO30	-0.658978	2.97208	-9.79996	3.55361e-20	4.39205e-19	34.8646
CAMK1	-0.697541	2.41308	-9.7996	3.56372e-20	4.40176e-19	34.8617
COL6A1	-1.13373	7.65804	-9.79949	3.56676e-20	4.40274e-19	34.8609
RAB8B	-0.694737	3.99072	-9.79759	3.61949e-20	4.46503e-19	34.8464
CREM	-0.515321	3.14315	-9.79641	3.65289e-20	4.5034e-19	34.8373
LYL1	-0.822004	2.4308	-9.79415	3.71739e-20	4.58003e-19	34.82
FLT4	-0.762536	2.40461	-9.79205	3.77846e-20	4.65235e-19	34.8039
SRL	-0.510572	0.668564	-9.79126	3.80158e-20	4.67787e-19	34.7978
CSF1R	-1.27133	4.45358	-9.78044	4.13382e-20	5.08351e-19	34.715
PRKAA2	-1.20986	1.29162	-9.77541	4.29791e-20	5.27723e-19	34.6765
SCG5	-0.956551	2.21201	-9.77536	4.29967e-20	5.27723e-19	34.6761
COL4A6	-1.08343	1.17703	-9.77529	4.30212e-20	5.27723e-19	34.6755
FOLR2	-1.42131	3.72	-9.77351	4.36179e-20	5.34708e-19	34.6619
FTO	-0.585941	3.33666	-9.76677	4.59516e-20	5.62964e-19	34.6103
TGFBR1	-0.810287	4.67795	-9.76542	4.64366e-20	5.68551e-19	34.6
KCND3	-1.1916	2.66279	-9.76479	4.66624e-20	5.70959e-19	34.5952
LCA5	-0.620333	1.79486	-9.76133	4.79293e-20	5.86095e-19	34.5687
KLHL42	-0.77201	3.86684	-9.7597	4.8536e-20	5.93144e-19	34.5562
DUSP3	-0.723984	5.7414	-9.75697	4.95715e-20	6.05421e-19	34.5354
HIPK3	-0.708947	5.26698	-9.75281	5.11907e-20	6.24808e-19	34.5036
NISCH	-0.657674	4.40802	-9.73875	5.70663e-20	6.95655e-19	34.3961
CNTLN	-0.612103	1.33676	-9.73397	5.92161e-20	7.20965e-19	34.3595
LRRC4B	-0.891608	1.8039	-9.73305	5.96389e-20	7.25212e-19	34.3525
ZNF331	-0.960292	2.38131	-9.73171	6.02554e-20	7.32255e-19	34.3423
CLSTN3	-0.892756	4.22965	-9.73	6.10575e-20	7.41542e-19	34.3293
FCGR2B	-0.788698	1.50651	-9.72816	6.19315e-20	7.51691e-19	34.3152
TRPC6	-0.581177	1.42737	-9.72661	6.26765e-20	7.60263e-19	34.3034
C1orf162	-1.06203	3.75144	-9.72477	6.35723e-20	7.70651e-19	34.2894
KCNA1	-0.637428	0.275397	-9.72097	6.54664e-20	7.93122e-19	34.2603
LHFPL2	-0.811019	4.27169	-9.72045	6.57311e-20	7.95837e-19	34.2563
TCF23	-0.578889	0.359895	-9.71562	6.82243e-20	8.25005e-19	34.2195
ADD1	-0.598818	5.33299	-9.71459	6.87696e-20	8.30574e-19	34.2116
GIT2	-0.588246	2.91457	-9.71368	6.92524e-20	8.3589e-19	34.2047
BMP3	-1.2956	0.961841	-9.71258	6.98454e-20	8.42529e-19	34.1963
HLX	-0.623482	1.97814	-9.70995	7.12762e-20	8.5926e-19	34.1762
DPP6	-0.658641	0.347395	-9.70744	7.26704e-20	8.75528e-19	34.1571
EPHA4	-1.01898	1.9007	-9.70512	7.39829e-20	8.90794e-19	34.1394
NNAT	-1.07229	2.353	-9.69682	7.88685e-20	9.48455e-19	34.0762
PIK3R6	-0.631379	1.57663	-9.69177	8.19976e-20	9.85479e-19	34.0377
DPYSL2	-0.88554	5.25638	-9.69001	8.31199e-20	9.98356e-19	34.0242
AGPAT4	-0.679448	1.68105	-9.68376	8.72202e-20	1.04696e-18	33.9766
UBE2QL1	-0.634447	0.83281	-9.68097	8.91079e-20	1.06897e-18	33.9555
MBNL1	-0.674981	5.56396	-9.66883	9.7842e-20	1.17231e-18	33.863
CRIM1	-0.810879	5.09923	-9.66829	9.82503e-20	1.17648e-18	33.8589
CPXM1	-1.31228	3.8889	-9.66644	9.96522e-20	1.19254e-18	33.8449
CDK17	-0.57869	3.75419	-9.6622	1.0296e-19	1.23137e-18	33.8126
NID2	-1.05388	3.75608	-9.65971	1.04947e-19	1.25437e-18	33.7937
PPP1R12A	-0.686648	4.28851	-9.65369	1.09918e-19	1.31219e-18	33.7479
RNASE6	-1.19172	4.91296	-9.65063	1.12541e-19	1.34268e-18	33.7246
FZD8	-1.14045	3.70041	-9.64941	1.13598e-19	1.35447e-18	33.7154
NACC2	-0.916137	4.16933	-9.64719	1.15553e-19	1.37695e-18	33.6985
ZNF532	-0.885922	3.53992	-9.642	1.20253e-19	1.43208e-18	33.6591
CCL2	-1.18971	5.08722	-9.64022	1.21914e-19	1.45098e-18	33.6455
KCTD15	-0.95917	3.03883	-9.63989	1.22217e-19	1.45371e-18	33.6431
FHL3	-0.838917	5.1027	-9.63798	1.24023e-19	1.47428e-18	33.6286
ACSS3	-0.620485	0.747531	-9.63752	1.24469e-19	1.47869e-18	33.625
CMTM3	-0.981755	4.37581	-9.63723	1.24746e-19	1.48109e-18	33.6228
ALDH1B1	-1.08037	5.85984	-9.63688	1.25083e-19	1.48418e-18	33.6201
ABCA10	-0.590974	0.806876	-9.63413	1.27748e-19	1.51489e-18	33.5993
ACKR3	-0.933172	4.39653	-9.62949	1.32384e-19	1.56892e-18	33.564
LRIG1	-1.04463	5.0182	-9.62391	1.38175e-19	1.63657e-18	33.5217
HVCN1	-0.880519	2.46894	-9.62129	1.40977e-19	1.66874e-18	33.5019
TBC1D9	-0.861309	3.7704	-9.61975	1.42652e-19	1.68754e-18	33.4902
GIMAP5	-0.582574	0.898476	-9.61469	1.48301e-19	1.75226e-18	33.4518
EMP3	-0.940702	5.3826	-9.61007	1.53657e-19	1.81445e-18	33.4167
SCARF1	-0.647442	2.63377	-9.60645	1.57978e-19	1.86435e-18	33.3893
LPL	-1.08623	2.28416	-9.60299	1.62218e-19	1.91324e-18	33.3631
PCDH7	-1.41661	3.19657	-9.60088	1.64862e-19	1.94325e-18	33.3471
TTYH2	-0.951689	2.18586	-9.59511	1.72322e-19	2.02996e-18	33.3034
P2RY12	-0.692054	0.782833	-9.59169	1.76893e-19	2.08255e-18	33.2775
PID1	-1.26441	2.91726	-9.58714	1.83162e-19	2.15507e-18	33.2431
NRROS	-0.849293	2.57261	-9.58259	1.89667e-19	2.23027e-18	33.2086
PTBP2	-0.580183	2.08542	-9.5818	1.90808e-19	2.24234e-18	33.2026
ULK2	-0.741526	2.2128	-9.57565	2.0001e-19	2.34766e-18	33.1561
PAK3	-0.666744	0.704035	-9.57283	2.04372e-19	2.39743e-18	33.1347
ARHGEF10	-0.894149	2.70739	-9.56569	2.15849e-19	2.53055e-18	33.0807
TRIM23	-0.509425	2.33982	-9.56254	2.21114e-19	2.59072e-18	33.0569
ZFYVE1	-0.52383	3.4713	-9.5607	2.24248e-19	2.62587e-18	33.043
TRAK2	-0.625098	4.1643	-9.5597	2.2596e-19	2.64434e-18	33.0355
RPRM	-0.866066	0.772711	-9.55647	2.31613e-19	2.70726e-18	33.0111
C3	-1.75993	7.11292	-9.55193	2.3979e-19	2.80116e-18	32.9768
CREBL2	-0.612287	5.03342	-9.54239	2.57914e-19	3.00931e-18	32.9047
INA	-0.694417	0.591565	-9.54061	2.61453e-19	3.04878e-18	32.8913
PLCXD3	-0.741054	0.576144	-9.53881	2.65068e-19	3.08726e-18	32.8777
COX5A	0.530898	7.80402	9.53727	2.68202e-19	3.12191e-18	32.8661
CXCR4	-1.21083	6.13989	-9.53716	2.68436e-19	3.12277e-18	32.8652
LMO2	-0.780945	3.18672	-9.53171	2.79831e-19	3.25341e-18	32.8241
PXDN	-0.959823	4.35687	-9.52928	2.85079e-19	3.31246e-18	32.8057
SEPP1	-1.37368	4.58629	-9.52745	2.89082e-19	3.35698e-18	32.792
PTPN14	-0.687184	3.01903	-9.52641	2.91385e-19	3.38172e-18	32.7841
SYNGAP1	-0.619545	2.72505	-9.52286	2.99381e-19	3.47247e-18	32.7574
PNRC1	-0.576198	6.91111	-9.51417	3.19917e-19	3.70847e-18	32.6918
NPTX1	-1.25315	0.979887	-9.51133	3.26916e-19	3.78512e-18	32.6704
TMEM170B	-0.696729	1.49724	-9.50213	3.50663e-19	4.05528e-18	32.6011
ZNF418	-0.650924	0.872211	-9.49747	3.63325e-19	4.19923e-18	32.566
SSH1	-0.626315	3.63527	-9.49146	3.8034e-19	4.3933e-18	32.5208
WDR17	-0.566348	0.50634	-9.49025	3.83867e-19	4.43143e-18	32.5116
SEC23A	-0.648129	4.59423	-9.48998	3.84664e-19	4.43801e-18	32.5096
ZFHX3	-0.771487	3.69219	-9.48787	3.90896e-19	4.50462e-18	32.4937
CYR61	-1.29896	6.33645	-9.48534	3.98488e-19	4.58671e-18	32.4747
BAG2	-1.1641	3.13248	-9.48323	4.04926e-19	4.65807e-18	32.4589
RAB3IL1	-0.963898	3.32242	-9.48189	4.09078e-19	4.70308e-18	32.4488
SOGA1	-1.02516	3.7373	-9.48095	4.12034e-19	4.73429e-18	32.4417
CD248	-1.06344	5.34718	-9.47185	4.41569e-19	5.06771e-18	32.3732
F2RL3	-1.05219	3.09451	-9.47139	4.43111e-19	5.08242e-18	32.3698
ST8SIA4	-0.779277	2.31967	-9.46949	4.49572e-19	5.15352e-18	32.3555
CCR2	-0.865324	1.34962	-9.46355	4.70333e-19	5.38836e-18	32.3109
LARP6	-0.963943	2.00896	-9.46135	4.78255e-19	5.47591e-18	32.2943
P3H3	-1.0069	3.26865	-9.44925	5.24315e-19	5.99977e-18	32.2035
PTCHD1	-0.725985	0.492229	-9.44363	5.4717e-19	6.25766e-18	32.1613
ICA1L	-0.579866	1.15901	-9.43966	5.63917e-19	6.44542e-18	32.1315
KAT2B	-0.773346	3.54005	-9.4387	5.68039e-19	6.48875e-18	32.1243
NAV1	-0.768693	2.96252	-9.43764	5.72648e-19	6.53759e-18	32.1163
SH3BGR	-0.877193	2.15331	-9.43465	5.858e-19	6.68384e-18	32.0939
NDST1	-0.753607	4.85819	-9.4315	5.99964e-19	6.84147e-18	32.0703
KLHL13	-0.939655	1.37031	-9.42759	6.18005e-19	7.0431e-18	32.041
CHST10	-0.800701	1.84207	-9.42259	6.41909e-19	7.30702e-18	32.0035
FBLN7	-0.522406	0.943878	-9.42089	6.50263e-19	7.39783e-18	31.9907
RIMS1	-0.516922	0.379657	-9.41934	6.57934e-19	7.48076e-18	31.9791
ARID5B	-0.798232	4.70769	-9.41836	6.62848e-19	7.53225e-18	31.9718
CHST1	-0.863342	2.51649	-9.41527	6.78525e-19	7.70594e-18	31.9487
TMEM121	-0.853452	1.78119	-9.41409	6.84638e-19	7.77086e-18	31.9398
MOB3A	-0.646993	5.38838	-9.40975	7.07554e-19	8.02631e-18	31.9073
GNAI1	-0.965289	3.21367	-9.4069	7.22961e-19	8.19635e-18	31.886
EGR2	-1.17227	2.87394	-9.40499	7.33533e-19	8.3114e-18	31.8716
COL4A1	-0.971956	7.41024	-9.40282	7.45694e-19	8.4443e-18	31.8554
PLCD4	-0.601532	1.55227	-9.39999	7.61814e-19	8.62187e-18	31.8342
FAM167B	-0.701538	3.62052	-9.39976	7.63133e-19	8.63182e-18	31.8325
MICAL2	-0.845673	4.57338	-9.39796	7.73614e-19	8.74532e-18	31.819
BDKRB1	-0.699659	1.44963	-9.39053	8.18389e-19	9.24615e-18	31.7634
LPPR2	-0.820293	4.64483	-9.38824	8.3271e-19	9.40252e-18	31.7463
CHIC1	-0.988984	2.03734	-9.38722	8.39122e-19	9.46947e-18	31.7387
TPO	-0.552946	0.482285	-9.38125	8.77918e-19	9.90158e-18	31.6941
HTRA3	-1.29202	5.28919	-9.37923	8.91434e-19	1.00425e-17	31.679
IGDCC4	-0.791626	1.66487	-9.37749	9.03219e-19	1.01694e-17	31.666
FIGF	-0.783116	0.786458	-9.37506	9.19983e-19	1.03522e-17	31.6478
GFOD1	-0.822836	2.26536	-9.37479	9.21895e-19	1.03678e-17	31.6458
SYNE3	-0.641929	1.34111	-9.37428	9.25423e-19	1.04015e-17	31.642
CXorf21	-0.771022	1.82889	-9.37278	9.35985e-19	1.05141e-17	31.6308
ZNF662	-0.773481	1.08712	-9.37172	9.43509e-19	1.05926e-17	31.6229
SNAI2	-0.940903	3.60401	-9.36613	9.8423e-19	1.10434e-17	31.5811
RNF130	-0.646521	3.64384	-9.36215	1.01431e-18	1.13744e-17	31.5514
VAT1L	-0.854	1.55786	-9.35885	1.03989e-18	1.16546e-17	31.5267
ATP5J2	0.645091	7.35765	9.35478	1.07236e-18	1.20117e-17	31.4964
VLDLR	-0.9095	1.65626	-9.35269	1.08946e-18	1.21963e-17	31.4807
TBC1D1	-0.717178	4.41581	-9.34718	1.1357e-18	1.27066e-17	31.4397
C3orf36	-0.630297	1.18481	-9.3436	1.1668e-18	1.30471e-17	31.413
PRX	-0.579983	1.49693	-9.34138	1.18656e-18	1.32605e-17	31.3964
EPAS1	-0.738629	6.32977	-9.33758	1.22101e-18	1.36378e-17	31.3681
TNRC6C	-0.743549	2.92815	-9.33665	1.2296e-18	1.37259e-17	31.3612
CHST15	-1.10446	3.84956	-9.33191	1.27437e-18	1.42175e-17	31.3258
GSPT2	-1.03445	2.25749	-9.33082	1.28492e-18	1.43271e-17	31.3177
AMICA1	-0.78686	1.88065	-9.3234	1.35883e-18	1.51426e-17	31.2624
CMKLR1	-1.01382	2.70368	-9.32072	1.38653e-18	1.54424e-17	31.2425
MAPT	-0.693812	0.690378	-9.31395	1.45912e-18	1.62417e-17	31.1921
NME1	0.759025	5.36491	9.30992	1.50407e-18	1.67326e-17	31.1621
PPP1R18	-0.812951	5.10798	-9.3093	1.51117e-18	1.6802e-17	31.1574
A4GALT	-1.0101	3.70328	-9.30441	1.5678e-18	1.74217e-17	31.1211
SULF1	-1.51898	5.50849	-9.29885	1.63489e-18	1.8157e-17	31.0797
RIMKLB	-0.98759	1.87895	-9.29734	1.65357e-18	1.8354e-17	31.0685
HPGDS	-0.803063	1.34768	-9.29615	1.66834e-18	1.85075e-17	31.0597
KIAA1045	-0.524643	0.379821	-9.28604	1.80017e-18	1.99586e-17	30.9845
ABL1	-0.694678	5.7407	-9.27971	1.88798e-18	2.09086e-17	30.9375
GPR68	-0.879738	3.02095	-9.27426	1.96693e-18	2.17706e-17	30.897
RERGL	-0.940708	1.10666	-9.26584	2.09539e-18	2.31663e-17	30.8345
TMEM71	-0.681535	1.35953	-9.26258	2.14734e-18	2.37273e-17	30.8103
OGFRL1	-0.8259	3.07551	-9.25657	2.2464e-18	2.47939e-17	30.7657
INPP4A	-0.611161	2.95729	-9.25459	2.28006e-18	2.51371e-17	30.751
CRY2	-0.64254	3.70589	-9.25035	2.35381e-18	2.59356e-17	30.7196
ADRB3	-0.573057	0.35559	-9.2433	2.48159e-18	2.73281e-17	30.6674
SCIMP	-1.0172	2.30151	-9.24188	2.50808e-18	2.76043e-17	30.6569
MTR	-0.64206	3.53408	-9.23924	2.55824e-18	2.81406e-17	30.6373
MAP7D1	-0.745036	5.78777	-9.23559	2.62927e-18	2.89057e-17	30.6103
FAM65B	-0.937436	1.89434	-9.23549	2.63122e-18	2.8911e-17	30.6095
EDIL3	-0.934554	3.92916	-9.23505	2.64001e-18	2.89913e-17	30.6062
FAM20A	-0.848932	2.08047	-9.23473	2.64617e-18	2.90427e-17	30.6039
ANKRD33B	-0.748394	1.15481	-9.23375	2.6657e-18	2.92406e-17	30.5967
IQSEC3	-0.555327	0.740716	-9.23283	2.68425e-18	2.94277e-17	30.5898
ARL15	-0.567756	3.57296	-9.23243	2.69227e-18	2.9499e-17	30.5869
PIK3R1	-0.801888	4.05325	-9.23095	2.72224e-18	2.98109e-17	30.5759
2022-03-01	-0.716231	1.99144	-9.22959	2.75016e-18	3.00998e-17	30.5659
RAB12	-0.612612	4.93343	-9.22858	2.77116e-18	3.03126e-17	30.5583
LOXL3	-0.621846	2.12046	-9.22837	2.77543e-18	3.03425e-17	30.5568
BCL6	-0.782876	4.34002	-9.2275	2.79363e-18	3.05244e-17	30.5504
GNAI2	-0.604784	6.78657	-9.2218	2.91544e-18	3.18376e-17	30.5082
MPEG1	-1.28579	4.48306	-9.21982	2.95911e-18	3.22965e-17	30.4935
CPT1C	-0.816168	1.51697	-9.21889	2.9797e-18	3.25032e-17	30.4867
TMEM245	-0.744695	4.89001	-9.2177	3.00637e-18	3.27758e-17	30.4779
IL10RA	-1.11901	3.28894	-9.21624	3.03941e-18	3.3102e-17	30.4671
ZNF641	-0.528078	2.88118	-9.21452	3.07871e-18	3.35085e-17	30.4544
ESAM	-0.735598	5.02371	-9.21214	3.13405e-18	3.40731e-17	30.4368
C11orf63	-0.696216	1.31418	-9.21104	3.15998e-18	3.43359e-17	30.4286
TLR4	-1.01046	2.86554	-9.21063	3.16985e-18	3.4424e-17	30.4256
VASN	-0.943771	4.45505	-9.20937	3.19992e-18	3.47314e-17	30.4162
PLEKHH2	-0.907006	1.98087	-9.20736	3.24831e-18	3.52371e-17	30.4014
COL5A1	-1.23301	6.19094	-9.20546	3.29475e-18	3.57211e-17	30.3874
MAPRE2	-0.665255	4.98015	-9.19821	3.47842e-18	3.76916e-17	30.3338
FOXD3	-0.691492	0.617472	-9.19124	3.66453e-18	3.96643e-17	30.2823
PTPRD	-0.675323	0.866605	-9.17744	4.06258e-18	4.39485e-17	30.1805
LEF1	-0.906674	3.17514	-9.17132	4.2524e-18	4.59766e-17	30.1354
FLT3	-0.505328	0.645104	-9.16297	4.52612e-18	4.8909e-17	30.0737
FER	-0.656134	2.14908	-9.1577	4.70744e-18	5.08123e-17	30.0349
ACTN2	-0.907429	0.593986	-9.15726	4.72292e-18	5.09514e-17	30.0317
ZNF501	-0.557509	1.65792	-9.15579	4.77485e-18	5.14833e-17	30.0209
PPP1R16B	-1.09846	2.91613	-9.15565	4.77998e-18	5.15103e-17	30.0198
SMPX	-1.49668	1.18993	-9.14501	5.17474e-18	5.56725e-17	29.9415
PCDH12	-0.719923	2.60808	-9.1446	5.19039e-18	5.58102e-17	29.9385
LGALS1	-0.975524	8.50272	-9.14414	5.20846e-18	5.59738e-17	29.935
FCHSD2	-0.706145	4.07338	-9.14037	5.35672e-18	5.7504e-17	29.9073
INPP5B	-0.560179	2.74093	-9.13152	5.72182e-18	6.13226e-17	29.8422
WLS	-0.96078	5.14582	-9.12516	5.99895e-18	6.42576e-17	29.7955
PALD1	-1.01584	3.39927	-9.12285	6.1033e-18	6.53397e-17	29.7785
ACTC1	-1.14631	1.65533	-9.12012	6.22848e-18	6.6607e-17	29.7584
CSF2RB	-1.15549	3.55903	-9.11788	6.33318e-18	6.76897e-17	29.7419
SYNGR1	-1.08879	2.04593	-9.11587	6.42868e-18	6.8673e-17	29.7272
CFD	-1.34268	5.46642	-9.11434	6.5022e-18	6.94205e-17	29.7159
MAP4	-0.654378	5.50733	-9.10692	6.87098e-18	7.33179e-17	29.6614
ITGA4	-0.969284	2.66878	-9.10566	6.9358e-18	7.39693e-17	29.6522
ZNF470	-0.600335	0.965855	-9.10554	6.94188e-18	7.39939e-17	29.6513
DPYSL4	-0.725488	0.999665	-9.10468	6.98657e-18	7.44297e-17	29.645
MOCS1	-0.812729	2.54571	-9.08953	7.81869e-18	8.32493e-17	29.5338
PRAM1	-0.642326	1.44004	-9.08702	7.96594e-18	8.47711e-17	29.5154
SMPD1	-0.666725	4.7829	-9.08448	8.11768e-18	8.6339e-17	29.4968
C22orf23	-0.567552	0.91885	-9.08167	8.28878e-18	8.80156e-17	29.4762
TSPYL4	-0.66537	4.07109	-9.07662	8.60508e-18	9.12259e-17	29.4392
SMIM3	-0.87121	4.36147	-9.07283	8.85092e-18	9.37309e-17	29.4114
LRCH3	-0.521291	3.27705	-9.07166	8.92795e-18	9.44955e-17	29.4028
ST3GAL5	-0.654283	2.13961	-9.06849	9.14028e-18	9.66907e-17	29.3796
PRDM2	-0.534905	3.6171	-9.06792	9.17901e-18	9.7048e-17	29.3754
OLFM1	-1.02511	1.97942	-9.06006	9.72957e-18	1.02813e-16	29.3179
MAST4	-0.7295	3.06151	-9.05568	1.00505e-17	1.06147e-16	29.2859
FKBP14	-0.576527	3.34359	-9.054	1.01765e-17	1.0742e-16	29.2736
GPR176	-0.783676	2.46311	-9.05243	1.02955e-17	1.08618e-16	29.2621
TMEM136	-0.535818	1.26671	-9.04962	1.05119e-17	1.10841e-16	29.2416
SORBS2	-1.04514	2.42122	-9.04856	1.05949e-17	1.11657e-16	29.2338
PIK3IP1	-0.826575	4.42534	-9.04586	1.08088e-17	1.1385e-16	29.214
IKZF1	-1.10209	2.59538	-9.04279	1.10577e-17	1.16409e-16	29.1916
SKI	-0.630193	5.85808	-9.04132	1.11788e-17	1.1762e-16	29.1808
FAM117A	-0.85193	3.66252	-9.03962	1.13201e-17	1.19043e-16	29.1684
TGFBI	-1.13715	5.85634	-9.03873	1.13947e-17	1.19764e-16	29.1619
HEY2	-0.65687	2.087	-9.03559	1.16628e-17	1.2245e-16	29.139
ZNF846	-0.521148	2.00015	-9.02474	1.26374e-17	1.32612e-16	29.0597
MAP2	-0.821326	1.42025	-9.01861	1.32238e-17	1.38584e-16	29.0149
ZWINT	0.845013	5.37531	9.01857	1.32277e-17	1.38584e-16	29.0146
CECR1	-1.18849	4.6044	-9.01058	1.40316e-17	1.46927e-16	28.9564
HDAC5	-0.721947	4.12085	-9.00823	1.42773e-17	1.4942e-16	28.9392
TESPA1	-0.757585	1.34647	-9.00351	1.4784e-17	1.54557e-16	28.9048
DIRAS3	-0.942159	1.54232	-9.00243	1.4902e-17	1.55708e-16	28.897
MEF2D	-0.628656	5.34319	-9.00201	1.49493e-17	1.5612e-16	28.8938
P2RY8	-1.06601	2.45067	-9.00071	1.50935e-17	1.57542e-16	28.8844
PIK3CD	-0.929876	3.17794	-8.99964	1.52131e-17	1.58705e-16	28.8766
PTCH1	-0.94672	2.69852	-8.99357	1.591e-17	1.65799e-16	28.8323
NFIX	-0.870433	5.90235	-8.98289	1.72134e-17	1.79286e-16	28.7546
CES1	-1.71932	2.68208	-8.98228	1.72917e-17	1.80007e-16	28.7501
CAB39L	-0.877014	2.89785	-8.98135	1.74103e-17	1.81145e-16	28.7434
WFDC1	-0.89476	2.05554	-8.98126	1.74222e-17	1.81173e-16	28.7427
COL1A2	-1.30708	8.42984	-8.98079	1.74826e-17	1.81704e-16	28.7393
RBSN	-0.571712	3.5125	-8.97828	1.7809e-17	1.84999e-16	28.721
CSF1	-0.808143	4.75731	-8.97478	1.82742e-17	1.8953e-16	28.6956
KIAA0430	-0.630488	4.46706	-8.97066	1.88378e-17	1.95272e-16	28.6656
PRCP	-0.612631	3.86693	-8.9695	1.89995e-17	1.96844e-16	28.6571
OLFML2A	-0.896018	3.78326	-8.96795	1.92179e-17	1.99002e-16	28.6458
COL4A5	-1.19194	2.28504	-8.96786	1.92301e-17	1.99023e-16	28.6452
ZNF385B	-0.785365	0.865309	-8.96441	1.97254e-17	2.04041e-16	28.6201
ROBO4	-0.754479	3.07745	-8.96312	1.99138e-17	2.05881e-16	28.6107
PCDH19	-0.541722	0.521927	-8.96181	2.01073e-17	2.07772e-16	28.6012
ZNF70	-0.576291	2.35122	-8.95785	2.07014e-17	2.13686e-16	28.5724
CCL21	-2.00278	5.5273	-8.95404	2.12911e-17	2.19657e-16	28.5447
HHIP	-0.848486	1.06258	-8.94942	2.20271e-17	2.2713e-16	28.5112
TGFB2	-0.948143	2.16625	-8.94856	2.2167e-17	2.28453e-16	28.5049
SENP7	-0.687347	2.65221	-8.94533	2.26996e-17	2.33696e-16	28.4815
FOXC2	-0.922006	1.64717	-8.93482	2.45235e-17	2.52208e-16	28.4052
STRA13	0.700099	6.15513	8.93448	2.4585e-17	2.52708e-16	28.4027
IGSF11	-0.522501	0.498221	-8.93184	2.50667e-17	2.57524e-16	28.3835
KIAA1377	-0.698517	1.45976	-8.93136	2.51546e-17	2.58292e-16	28.3801
FAM159A	-0.837145	1.17275	-8.93086	2.52482e-17	2.59118e-16	28.3764
PHYHD1	-1.05859	2.23866	-8.92833	2.57219e-17	2.63841e-16	28.3581
CKS2	0.872366	7.53592	8.9276	2.586e-17	2.65119e-16	28.3528
F2RL2	-1.19863	3.75458	-8.92382	2.65875e-17	2.72435e-16	28.3254
CD81	-0.643536	6.84894	-8.92269	2.68098e-17	2.7457e-16	28.3172
EVI2B	-1.17809	4.76575	-8.92245	2.68575e-17	2.74915e-16	28.3154
LILRA4	-0.643785	0.670026	-8.91573	2.82154e-17	2.88512e-16	28.2667
ITPRIP	-0.780237	3.8144	-8.91486	2.83953e-17	2.90201e-16	28.2605
FBXL5	-0.521838	5.4001	-8.91201	2.89976e-17	2.96202e-16	28.2397
PTGER1	-1.18808	2.18154	-8.91192	2.90148e-17	2.96223e-16	28.2391
RNF152	-0.68896	2.08765	-8.90864	2.97236e-17	3.03301e-16	28.2153
TPST1	-0.880738	3.46703	-8.90444	3.06518e-17	3.12447e-16	28.185
CCL11	-1.45054	4.31338	-8.90322	3.0929e-17	3.15109e-16	28.1761
ZNF347	-0.776926	1.61912	-8.89991	3.16873e-17	3.225e-16	28.1522
APBA1	-0.540867	1.29129	-8.89226	3.35173e-17	3.40947e-16	28.0968
ZC3H6	-0.562485	2.17064	-8.88104	3.63889e-17	3.69774e-16	28.0156
CD37	-1.23521	4.17197	-8.87765	3.73016e-17	3.78852e-16	27.9912
CDH6	-0.637058	1.66155	-8.86621	4.05608e-17	4.11316e-16	27.9085
MYRIP	-0.801859	1.1941	-8.86436	4.11125e-17	4.16694e-16	27.8952
PTHLH	-0.83829	1.48044	-8.86009	4.24183e-17	4.29707e-16	27.8643
DYNC1I1	-0.868201	1.27313	-8.85426	4.42653e-17	4.48186e-16	27.8222
SLC17A7	-0.523577	0.517459	-8.84307	4.80369e-17	4.85871e-16	27.7415
EBF4	-1.04532	2.98384	-8.8346	5.11017e-17	5.16604e-16	27.6805
TLR1	-0.872631	2.18937	-8.83137	5.23194e-17	5.28642e-16	27.6572
DSTN	-0.685981	7.98718	-8.82892	5.32667e-17	5.37936e-16	27.6395
TCF15	-0.591185	0.874776	-8.82739	5.38627e-17	5.43675e-16	27.6285
PROS1	-1.06048	3.78886	-8.82699	5.40201e-17	5.44983e-16	27.6257
WDR86	-0.512417	1.20161	-8.82559	5.45735e-17	5.50283e-16	27.6156
CD28	-0.814159	1.61703	-8.82508	5.478e-17	5.52081e-16	27.6119
C4orf3	-0.538233	5.92725	-8.8223	5.58994e-17	5.63073e-16	27.5919
PPP3CB	-0.555133	4.55533	-8.82205	5.60021e-17	5.6359e-16	27.5901
TAGAP	-1.03874	2.75149	-8.82204	5.60082e-17	5.6359e-16	27.59
CD69	-1.02675	2.48404	-8.82086	5.64903e-17	5.6815e-16	27.5815
HERC1	-0.637123	3.39399	-8.81151	6.04773e-17	6.07936e-16	27.5142
MKL2	-0.626129	3.40402	-8.80979	6.12408e-17	6.15296e-16	27.5019
ASF1B	0.849091	5.11303	8.80628	6.28244e-17	6.30883e-16	27.4767
NCKAP1L	-1.02564	2.90987	-8.80069	6.54391e-17	6.56765e-16	27.4364
LAMP5	-1.1571	1.91943	-8.7931	6.91553e-17	6.93038e-16	27.3819
METTL7A	-1.02283	5.06252	-8.79023	7.0617e-17	7.07325e-16	27.3613
FBXL2	-0.601613	1.39021	-8.78918	7.11575e-17	7.12375e-16	27.3537
CARD8	-0.522456	2.61242	-8.78859	7.14659e-17	7.15096e-16	27.3495
KCNS3	-1.00755	3.00765	-8.78845	7.1536e-17	7.15433e-16	27.3485
RPS6KA6	-0.522553	0.500719	-8.78438	7.36877e-17	7.36577e-16	27.3193
PLEKHG2	-0.764643	3.86566	-8.7843	7.37315e-17	7.36638e-16	27.3187
CCDC102B	-0.549466	1.47272	-8.77898	7.66376e-17	7.64893e-16	27.2805
ZNF287	-0.577225	1.47704	-8.77847	7.69249e-17	7.67032e-16	27.2768
RNF38	-0.656341	4.52098	-8.77846	7.69302e-17	7.67032e-16	27.2768
FKBP5	-0.943101	3.78811	-8.77739	7.75326e-17	7.72646e-16	27.2691
LY96	-0.943358	4.70973	-8.75363	9.21396e-17	9.17278e-16	27.0988
C3orf80	-0.806399	2.18416	-8.75253	9.28771e-17	9.24151e-16	27.0909
ARRDC3	-0.740658	5.07102	-8.74832	9.5763e-17	9.52383e-16	27.0607
ERC1	-0.686126	3.73549	-8.7461	9.73174e-17	9.67351e-16	27.0448
CTF1	-1.24453	3.0324	-8.74449	9.84578e-17	9.7819e-16	27.0333
LIFR	-1.03538	2.19579	-8.74323	9.93644e-17	9.86698e-16	27.0243
SWAP70	-0.626772	4.27774	-8.73973	1.01918e-16	1.01103e-15	26.9992
ZNF132	-0.563898	1.56613	-8.73867	1.02702e-16	1.0183e-15	26.9917
HDC	-0.631978	0.951009	-8.73354	1.06595e-16	1.05636e-15	26.955
GGCT	0.592517	5.80999	8.72444	1.1386e-16	1.12721e-15	26.8899
KIF3C	-0.835761	2.40149	-8.7235	1.14642e-16	1.13438e-15	26.8832
TMEM255B	-0.594296	1.84628	-8.71505	1.2188e-16	1.20418e-15	26.8227
CERCAM	-1.05402	4.19	-8.70299	1.32987e-16	1.31127e-15	26.7367
NOD1	-0.582147	2.70843	-8.70106	1.34865e-16	1.32912e-15	26.7229
FUT11	-0.617802	3.44089	-8.69382	1.42113e-16	1.39985e-15	26.6712
TOX2	-0.764189	2.47883	-8.6906	1.45451e-16	1.43201e-15	26.6483
VEGFB	-0.680859	6.68023	-8.68887	1.4729e-16	1.44939e-15	26.6359
NRG2	-0.532484	0.648891	-8.68875	1.47408e-16	1.44982e-15	26.6351
GAL3ST4	-0.894993	3.10855	-8.68621	1.50146e-16	1.47601e-15	26.617
PLVAP	-0.765857	7.43016	-8.68429	1.52243e-16	1.49587e-15	26.6033
C1orf216	-0.571503	3.0136	-8.68312	1.53536e-16	1.50783e-15	26.5949
PIK3CG	-0.963314	2.13199	-8.68193	1.54857e-16	1.52004e-15	26.5865
ALPK3	-1.06835	2.23618	-8.68104	1.55854e-16	1.52902e-15	26.5802
CCR7	-1.27358	2.5825	-8.68098	1.55928e-16	1.52902e-15	26.5797
MERTK	-0.807928	3.09088	-8.68061	1.56345e-16	1.53234e-15	26.5771
PLAGL1	-0.91726	2.6852	-8.67821	1.59078e-16	1.55834e-15	26.56
RGS18	-0.707746	1.5151	-8.6764	1.61168e-16	1.57803e-15	26.5471
ISL2	-0.759256	1.66793	-8.67512	1.6267e-16	1.59194e-15	26.5379
UCHL1	-1.39891	2.82819	-8.67463	1.63245e-16	1.59677e-15	26.5345
IGSF10	-0.627757	0.64286	-8.6727	1.65537e-16	1.61838e-15	26.5207
TMEM178A	-0.578922	1.03239	-8.666	1.73734e-16	1.69683e-15	26.473
GABBR1	-0.861228	2.35183	-8.66513	1.74824e-16	1.70662e-15	26.4669
NCKAP5L	-0.676684	3.22141	-8.6613	1.79718e-16	1.75352e-15	26.4396
CYLD	-0.605711	3.10743	-8.65429	1.89039e-16	1.84355e-15	26.3897
ASAP3	-0.845975	2.99365	-8.65096	1.93636e-16	1.88745e-15	26.366
FLRT1	-0.54883	0.658277	-8.65	1.94973e-16	1.89859e-15	26.3593
PTPLA	-0.941015	1.70148	-8.648	1.97814e-16	1.92529e-15	26.345
GPNMB	-1.2708	5.57421	-8.64531	2.01682e-16	1.96197e-15	26.3259
FAM212A	-0.608266	1.96296	-8.64193	2.06643e-16	2.00923e-15	26.3019
MS4A4A	-1.08331	3.36403	-8.63697	2.14166e-16	2.07929e-15	26.2666
CDKL2	-0.580556	0.75102	-8.63513	2.17014e-16	2.1059e-15	26.2536
TSPYL5	-1.22374	2.61314	-8.63198	2.22002e-16	2.15323e-15	26.2312
KIAA0922	-0.732353	3.08662	-8.62808	2.28309e-16	2.21222e-15	26.2036
ZMAT3	-0.709764	3.69807	-8.62801	2.28437e-16	2.21237e-15	26.203
CRYBG3	-0.81125	2.61043	-8.62734	2.29532e-16	2.22186e-15	26.1983
AAED1	-0.559003	3.72018	-8.62628	2.31286e-16	2.23774e-15	26.1908
SUN2	-0.687099	5.40061	-8.61675	2.47699e-16	2.39536e-15	26.1232
VAMP2	-0.538856	5.47347	-8.61652	2.48104e-16	2.3981e-15	26.1215
ST5	-0.673457	3.77968	-8.61523	2.50419e-16	2.41928e-15	26.1124
HOXA2	-0.825915	1.60745	-8.6133	2.53925e-16	2.45194e-15	26.0987
CTDSP2	-0.615821	6.71203	-8.60977	2.60449e-16	2.51123e-15	26.0736
MS4A14	-0.52665	1.1021	-8.60345	2.72538e-16	2.62649e-15	26.0289
THSD4	-0.918509	2.07396	-8.59937	2.80637e-16	2.70322e-15	26
KDR	-0.800979	3.70681	-8.59442	2.90806e-16	2.79842e-15	25.9649
SLC18A3	-0.577879	0.309636	-8.5919	2.96097e-16	2.84794e-15	25.9471
MYLIP	-0.623593	4.83851	-8.59063	2.98805e-16	2.87257e-15	25.9381
TMX4	-0.646284	4.83365	-8.58725	3.06152e-16	2.94032e-15	25.9142
LSP1	-0.981936	4.70454	-8.58703	3.06637e-16	2.94353e-15	25.9126
PHKG1	-0.598733	1.7398	-8.58568	3.09628e-16	2.97079e-15	25.903
ITGB1	-0.759322	7.30007	-8.58445	3.12357e-16	2.99551e-15	25.8944
RYR2	-0.813069	0.970491	-8.58395	3.13486e-16	3.00487e-15	25.8908
SEMA4C	-0.723797	4.05467	-8.58263	3.16455e-16	3.03036e-15	25.8815
APCDD1L	-0.614823	0.859183	-8.5799	3.22712e-16	3.08877e-15	25.8622
GPR63	-0.532127	1.19018	-8.57131	3.43226e-16	3.28351e-15	25.8014
C3AR1	-1.0978	4.01062	-8.57045	3.45339e-16	3.30211e-15	25.7954
FRMPD3	-0.544083	0.601815	-8.56883	3.49373e-16	3.33743e-15	25.7839
DST	-0.951467	3.28495	-8.56403	3.61594e-16	3.45249e-15	25.75
CDCA8	0.837278	4.99296	8.56388	3.61979e-16	3.45449e-15	25.749
CCDC92	-0.561172	3.83742	-8.56309	3.64022e-16	3.47229e-15	25.7434
KAL1	-0.937641	2.20527	-8.55617	3.82533e-16	3.64709e-15	25.6945
FGD2	-0.73721	1.80677	-8.55545	3.84488e-16	3.66394e-15	25.6895
EGR3	-1.06477	2.73313	-8.55115	3.96525e-16	3.77498e-15	25.6591
PPP1R3F	-0.55522	1.55746	-8.55052	3.98319e-16	3.79022e-15	25.6546
SYDE2	-0.716179	1.99002	-8.54962	4.0088e-16	3.81088e-15	25.6483
FAM63B	-0.578345	3.42459	-8.53742	4.37417e-16	4.1562e-15	25.5623
RAB6B	-0.822392	1.89334	-8.52834	4.66734e-16	4.42833e-15	25.4983
CCDC88A	-0.756682	2.88638	-8.52759	4.69253e-16	4.45007e-15	25.493
COL4A3	-0.670217	0.779697	-8.52686	4.71713e-16	4.47124e-15	25.4879
ICAM2	-0.752217	2.69843	-8.52465	4.7922e-16	4.538e-15	25.4723
MRPL12	0.645032	5.54833	8.52291	4.85204e-16	4.59246e-15	25.4601
MPP2	-0.792056	1.36947	-8.52248	4.86704e-16	4.60443e-15	25.457
DAAM1	-0.507648	3.26324	-8.52205	4.88198e-16	4.61634e-15	25.454
GZMK	-1.24753	2.33671	-8.52064	4.93124e-16	4.65841e-15	25.4441
IL7R	-1.06786	3.42581	-8.51963	4.96718e-16	4.69011e-15	25.4369
TCEAL4	-0.720752	5.25846	-8.51708	5.05829e-16	4.77383e-15	25.419
SLMAP	-0.72513	4.27811	-8.51585	5.10299e-16	4.81371e-15	25.4103
GPR65	-0.718742	1.74769	-8.51378	5.17885e-16	4.88291e-15	25.3958
LAMB1	-0.790282	5.73873	-8.51168	5.25684e-16	4.95406e-15	25.381
BTK	-0.87865	2.03264	-8.50616	5.46808e-16	5.14819e-15	25.3422
SSTR2	-0.522674	1.01638	-8.4989	5.75864e-16	5.41915e-15	25.2911
PNMA1	-0.80807	5.51412	-8.49192	6.05226e-16	5.68631e-15	25.2421
CD207	-0.76554	1.04436	-8.49188	6.05414e-16	5.68631e-15	25.2418
BMPR1B	-0.853309	1.10527	-8.48819	6.21524e-16	5.83483e-15	25.2159
DDIT4L	-0.572758	0.690578	-8.48698	6.26878e-16	5.88227e-15	25.2074
DOCK2	-0.932827	2.30893	-8.4838	6.41247e-16	6.01422e-15	25.1851
C17orf51	-0.508756	1.35876	-8.47913	6.62916e-16	6.21448e-15	25.1523
C1QTNF1	-1.04362	4.36337	-8.47686	6.73738e-16	6.31291e-15	25.1364
LRRC4	-0.626273	1.30449	-8.47179	6.98489e-16	6.53546e-15	25.1008
DGKG	-0.677237	1.00606	-8.47082	7.033e-16	6.57716e-15	25.094
ARRDC5	-0.649845	1.02618	-8.46999	7.07458e-16	6.60991e-15	25.0882
WDFY4	-1.01144	1.89182	-8.46857	7.14642e-16	6.67385e-15	25.0783
CHODL	-0.558501	0.485388	-8.46653	7.25094e-16	6.76823e-15	25.0639
CASS4	-0.5756	1.23909	-8.46596	7.28056e-16	6.79265e-15	25.0599
MTMR9	-0.594784	2.65564	-8.46212	7.48215e-16	6.97077e-15	25.033
ARHGAP23	-0.98676	4.1553	-8.46143	7.51853e-16	7.00135e-15	25.0282
MYO1F	-0.800804	2.93915	-8.45577	7.8272e-16	7.28531e-15	24.9885
RIN3	-0.774471	3.75137	-8.45354	7.95253e-16	7.39845e-15	24.9729
KCNH2	-1.39314	2.67338	-8.45329	7.96646e-16	7.4079e-15	24.9712
IRF2BPL	-0.647625	5.20835	-8.4513	8.07951e-16	7.50947e-15	24.9573
CYB5R3	-0.525619	6.91852	-8.45098	8.0984e-16	7.52345e-15	24.955
IPCEF1	-0.519566	0.933031	-8.44737	8.30858e-16	7.71505e-15	24.9297
HOXB4	-0.850487	2.45358	-8.44453	8.4777e-16	7.86836e-15	24.9098
NIN	-0.749071	2.94443	-8.43883	8.82793e-16	8.1818e-15	24.8699
CYCS	0.570294	6.79727	8.43569	9.02643e-16	8.36182e-15	24.848
PHF1	-0.540946	4.70094	-8.43227	9.24796e-16	8.5601e-15	24.8241
ZYX	-0.666939	7.76587	-8.43225	9.2492e-16	8.5601e-15	24.824
PTTG1	0.835808	5.27564	8.4276	9.55954e-16	8.84313e-15	24.7914
ARHGAP1	-0.5223	6.32967	-8.42602	9.66697e-16	8.93751e-15	24.7804
DUSP22	-0.547054	3.76473	-8.42597	9.67068e-16	8.93751e-15	24.78
BIRC5	0.898917	4.4839	8.42104	1.00143e-15	9.25077e-15	24.7456
BMPR1A	-0.603868	3.31437	-8.42078	1.00328e-15	9.26349e-15	24.7438
SIK3	-0.533838	3.77462	-8.4179	1.02401e-15	9.45039e-15	24.7236
PLAT	-0.783106	4.66475	-8.41764	1.02588e-15	9.46322e-15	24.7218
ZMIZ1	-0.664104	5.40383	-8.4175	1.02688e-15	9.46797e-15	24.7209
FOXP1	-0.594514	4.48542	-8.41651	1.03413e-15	9.53031e-15	24.7139
CENPA	0.832794	3.61992	8.41433	1.05023e-15	9.67414e-15	24.6987
DOCK3	-0.608448	0.846106	-8.41068	1.07769e-15	9.92243e-15	24.6733
ITGA11	-1.10214	3.21544	-8.40219	1.14446e-15	1.05224e-14	24.614
S100B	-0.981218	2.3501	-8.40002	1.16216e-15	1.06801e-14	24.5989
REV3L	-0.645505	3.12393	-8.39275	1.22351e-15	1.12387e-14	24.5482
GYG1	-0.597059	5.07645	-8.39127	1.23641e-15	1.13518e-14	24.5378
SACS	-0.797659	2.28336	-8.38867	1.25931e-15	1.15512e-14	24.5197
POLK	-0.508264	2.68095	-8.38824	1.26314e-15	1.1581e-14	24.5167
KIAA0101	0.8151	4.37918	8.38596	1.28366e-15	1.17636e-14	24.5009
SHC2	-0.944727	2.99336	-8.38579	1.28523e-15	1.17725e-14	24.4997
TOX	-1.17022	2.86396	-8.38357	1.30556e-15	1.19475e-14	24.4842
NCOA1	-0.508838	4.71409	-8.38331	1.30789e-15	1.19632e-14	24.4824
DOCK8	-0.872198	2.81841	-8.38047	1.33445e-15	1.22005e-14	24.4626
SH3D19	-0.705446	5.15359	-8.3802	1.33702e-15	1.22183e-14	24.4607
TMEM173	-0.70846	4.83964	-8.37907	1.34773e-15	1.23104e-14	24.4529
ZNF516	-0.727633	2.86377	-8.37846	1.35352e-15	1.23576e-14	24.4486
FAM126A	-0.673186	2.17352	-8.37724	1.36521e-15	1.24585e-14	24.4402
RBMS2	-0.652905	4.27851	-8.37161	1.42059e-15	1.29518e-14	24.401
DAPK3	-0.519743	5.07672	-8.35957	1.54657e-15	1.40873e-14	24.3172
GLIS1	-0.568841	1.04975	-8.35482	1.59927e-15	1.45538e-14	24.2842
PIK3CA	-0.573835	3.23282	-8.34922	1.66367e-15	1.51329e-14	24.2453
SECISBP2L	-0.57219	3.9637	-8.34345	1.73263e-15	1.57528e-14	24.2052
IGSF21	-0.60826	1.02842	-8.34252	1.74411e-15	1.58498e-14	24.1987
SELL	-1.1837	3.70789	-8.34235	1.74622e-15	1.58617e-14	24.1975
ZHX3	-0.620114	3.19594	-8.34181	1.75282e-15	1.59142e-14	24.1938
TBC1D2B	-0.658776	3.90266	-8.34074	1.76604e-15	1.60268e-14	24.1864
PHLDA3	-1.0611	4.7975	-8.33922	1.78515e-15	1.61853e-14	24.1758
CD84	-0.953347	2.63219	-8.33858	1.79317e-15	1.62505e-14	24.1714
ARHGEF9	-0.552602	3.04489	-8.33848	1.79443e-15	1.62544e-14	24.1707
MLLT11	-0.840045	2.59349	-8.33677	1.8162e-15	1.64364e-14	24.1588
LAIR1	-0.895635	3.04998	-8.32933	1.91386e-15	1.73042e-14	24.1072
FES	-0.741311	3.0279	-8.32912	1.91659e-15	1.73209e-14	24.1058
LOX	-1.00775	4.11251	-8.32837	1.92675e-15	1.74046e-14	24.1006
PARD6G	-0.697476	2.33713	-8.32293	2.00196e-15	1.80674e-14	24.0628
PDE10A	-0.698054	1.28698	-8.32005	2.04291e-15	1.84285e-14	24.0429
ITGAV	-0.760357	5.63255	-8.31908	2.05686e-15	1.85458e-14	24.0362
ANO5	-0.929443	1.51082	-8.31703	2.08678e-15	1.88069e-14	24.022
C15orf52	-1.01211	2.45769	-8.30977	2.196e-15	1.97731e-14	23.9717
TUBG2	-0.634501	3.39488	-8.30704	2.23854e-15	2.01376e-14	23.9528
RAB3C	-0.699203	0.832488	-8.30408	2.28549e-15	2.05506e-14	23.9323
AQP1	-1.28164	6.38716	-8.30199	2.31929e-15	2.08449e-14	23.9178
YPEL2	-0.565202	3.16885	-8.29932	2.36326e-15	2.12304e-14	23.8993
FAIM3	-1.14206	3.43362	-8.29578	2.42271e-15	2.17445e-14	23.8749
IDS	-0.699574	5.04911	-8.28767	2.56462e-15	2.29971e-14	23.8188
[truncated: 1,595 more rows]
