# Supplementary material for: Unveiling fatty acid subtypes: immunometabolic interplay and therapeutic opportunities in gastric cancer
Source: Front Oncol. 2025 May 26;15:1570873. doi: 10.3389/fonc.2025.1570873 (PMC12146350; doi:10.3389/fonc.2025.1570873)
Supplement: Supplementary file 5 [file Table4.xlsx]

## Sheet: mRNA
	cluster1	cluster2	MeanDecreaseAccuracy	MeanDecreaseGini
A2M	3.09826	3.95624	4.15346	1.64814
CCDC80	3.99769	2.57479	4.06191	0.963666
ZDHHC15	3.29261	3.43157	3.89123	1.88935
FBXL7	3.14592	3.49557	3.84397	1.78363
SLIT3	3.07981	2.74821	3.66476	0.639798
RBMS3	2.57062	3.14216	3.64168	1.41663
FAM13C	2.91076	3.31897	3.62438	1.35133
ABCC9	2.33927	3.35429	3.61888	1.34677
AKT3	3.04422	3.00223	3.50958	2.1682
ZNF677	2.51295	2.89338	3.47688	0.503153
GHR	2.44767	2.99143	3.4382	1.30944
CNRIP1	3.2318	1.45267	3.33276	1.08816
LAYN	3.13228	2.56323	3.28679	0.827063
PABPC4L	2.54204	2.6048	3.20561	0.993395
TCEAL7	2.83917	2.47471	3.1155	1.24233
MPDZ	2.29913	3.13197	3.04636	1.41341
CPED1	2.04052	2.32944	2.98005	0.738642
PTGIS	2.66971	1.73421	2.97976	0.324147
GDF6	2.89859	1.49386	2.97842	0.0805786
BHMT2	1.90742	2.28402	2.95532	0.889274
ZNF521	2.29831	1.75082	2.933	0.860843
PDE1A	1.82069	2.29836	2.91391	0.884391
GUCY1A3	2.17466	2.22844	2.90987	0.518154
SPARCL1	2.39644	2.44589	2.85493	0.981245
INMT	2.11077	2.12276	2.81329	0.544405
RECK	1.97028	2.78574	2.80441	0.62192
PREX2	2.77585	1.46898	2.79614	0.12155
SLIT2	2.39792	1.19039	2.79522	0.388895
PRG4	2.68746	1.56004	2.77418	0.0978091
ATP1B2	2.89797	0.502983	2.75729	0.513807
LRCH2	2.35197	2.58542	2.75191	1.16444
GUCY1B3	2.01577	2.51365	2.73227	0.790435
SCN4B	2.09692	2.2851	2.714	0.760802
SVEP1	2.41754	1.90667	2.70076	1.00401
ZCCHC24	2.00276	1.7683	2.65795	0.940727
ABCA6	2.26969	1.89943	2.65182	0.699152
ECM2	2.16126	1.48398	2.64762	0.374319
EFEMP1	2.28439	2.03647	2.60749	0.267015
MCC	0.856523	2.47374	2.59016	0.563408
PDE7B	1.28636	2.39645	2.54904	0.486892
PEG3	2.20631	1.60404	2.54725	0.447281
TNS2	2.01136	1.66392	2.54433	0.746602
BNC2	2.24103	1.33687	2.5268	1.15606
LRRC70	1.99892	2.46655	2.52128	0.549799
SETBP1	-1.67908	2.57413	2.50876	0.310433
ADIPOQ	2.47522	0	2.50623	0.0643275
ZNF471	1.75503	1.80259	2.50492	0.530333
JAM2	1.93162	2.10194	2.47222	0.741753
BOC	1.67735	2.18608	2.37334	0.996409
BCHE	1.93819	1.16178	2.36632	0.0705306
MAPK10	1.07376	1.89273	2.35136	0.551021
FHL5	2.11543	1.31044	2.34204	0.108427
DZIP1	1.20097	2.16594	2.3117	0.348371
RERG	2.24981	-0.334658	2.31051	0.0316401
RGAG4	1.28205	1.9278	2.30048	0.336365
PDE2A	1.10833	2.18339	2.28274	0.605766
RNF150	1.63788	1.69389	2.26647	0.215607
TMTC1	1.25377	2.01196	2.26441	0.729652
TMEM47	2.079	2.18976	2.24955	0.852941
JAM3	2.31115	1.69966	2.23423	0.5347
CHRDL1	1.89807	2.34893	2.23041	0.778422
FOXN3	2.20471	-0.516597	2.22824	0.0613726
HTR2A	1.05817	1.85206	2.22748	0.662238
ARHGEF25	2.10689	-1.69356	2.21897	0.0348668
IGF1	2.10564	1.49043	2.21655	0.216664
RUNX1T1	1.95216	2.19587	2.21416	0.486331
WBSCR17	1.94395	0.971699	2.21345	0.0318514
COL14A1	-0.096346	1.88706	2.21057	0.334789
CRTAC1	1.49785	1.77435	2.1793	0.0786442
NUDT10	2.23495	-0.22713	2.17003	0.307079
NHSL2	1.11429	1.94095	2.16603	0.462953
CPE	2.08996	2.08114	2.16248	0.487292
MGP	1.69198	1.48918	2.14346	0.0679447
ADAMTSL3	2.1699	0.230689	2.13675	0.197484
ERG	0.757736	2.43852	2.13451	0.744992
TENM3	2.10047	1.001	2.12937	0.0499164
FERMT2	1.50603	1.86306	2.12598	0.35078
PABPC5	1.65345	1.59977	2.12218	0.637731
NAP1L2	2.35798	1.10176	2.11732	0.327364
CYP1B1	2.0604	0.17998	2.11127	0.0502423
CNTN4	2.1639	-1.19581	2.11029	0.100307
CCDC69	0.66415	1.90472	2.10413	0.129973
STARD9	1.88062	1.47601	2.10344	0.540904
ARHGAP20	1.90807	1.13476	2.09965	0.310788
TSHZ3	1.41672	1.47569	2.09884	0.4471
OLFML2B	2.05929	2.12582	2.09537	0.0393552
MEF2C	1.1356	1.82531	2.0901	0.223387
TEK	2.06171	1.07272	2.08098	0.177463
SFRP1	1.71744	1.38758	2.07766	0.102289
LDB2	1.82188	1.90514	2.07292	0.268769
HHIP	1.88227	1.001	2.07225	0.0312557
SDPR	2.00236	1.56691	2.06221	0.331766
CD207	1.3729	1.55379	2.04939	0.0515399
BHLHE22	1.96887	0.447303	2.04263	0.0449015
ANTXR1	1.92253	1.001	2.034	0.0429767
QKI	1.69047	1.46912	2.02734	0.222746
DAAM2	0.917219	2.08139	2.01388	0.320747
ZNF135	1.65271	1.74672	2.01171	0.220416
MFAP4	1.85026	2.05936	2.0095	0.353984
RHOJ	1.07647	2.07496	2.00761	1.0008
FZD4	1.10332	2.01634	2.00724	0.265443
CXCL12	1.26807	1.28456	2.00429	0.030275
HDGFRP3	0.206994	1.94782	2.00208	0.22923
SPON1	1.19652	1.97438	1.99681	0.170905
RGS5	1.95704	-1.001	1.99631	0.0683493
FBN1	1.91077	2.12253	1.99396	0.0355362
CDO1	1.45579	1.55076	1.98888	0.423838
OGN	1.75453	0.679917	1.98836	0.0595231
ADAM23	1.26393	1.73909	1.98651	0.320769
LGI4	1.99403	0.192312	1.9804	0.0494462
RSPO1	1.72254	0.877821	1.97712	0.0337688
PTN	1.95728	1.40999	1.97653	0.0192228
C1QTNF2	1.307	1.66018	1.97292	0.0550444
GJC1	1.82691	0.0627057	1.96136	0.179078
ABCA9	1.65511	1.62719	1.94411	0.345976
ZNF423	1.57891	1.43479	1.94043	0.325186
FABP4	1.97251	0.817041	1.94026	0.0644213
TCF23	1.9459	1.001	1.93108	0.0229993
KCTD12	-0.0118837	1.95102	1.92777	0.0750254
CYBRD1	0.244802	2.00185	1.92328	0.439287
TDRD10	-1.04218	1.97184	1.90248	0.268164
GAS7	1.38398	1.23499	1.89815	0.198316
PRKG1	1.41883	1.72797	1.89164	0.296232
TNS1	1.03757	1.79954	1.88506	0.489326
PPAP2A	0.0614297	1.73227	1.88131	0.117724
CD1D	1.12221	1.66831	1.88064	0.0712271
MAP1B	1.47461	1.88804	1.87928	0.398215
FAM107A	1.48487	1.21468	1.8787	0.15341
SMARCD3	1.23178	1.57447	1.87627	0.0627985
GFRA2	1.16617	1.07473	1.86797	0.0347377
EMCN	1.89531	-1.7352	1.86229	0.0747181
CXorf36	1.85301	1.001	1.86224	0.17127
FAM124B	1.92621	0.115787	1.86064	0.155277
DDR2	1.54583	1.32575	1.85785	0.42794
TNXB	1.70743	-0.200008	1.84187	0.0441881
FBLN5	0.829854	1.8223	1.8416	0.353091
SOCS2	-0.647813	1.97465	1.83921	0.0661151
CH25H	1.70948	1.9248	1.82526	0.15293
ARHGEF10	0.560136	1.79552	1.82321	0.0786438
HEG1	1.71448	0.984793	1.80733	0.203773
FAT4	1.07499	1.43515	1.80429	0.312913
SERPINF1	-0.93932	1.85305	1.79655	0.085762
ZEB1	1.77879	1.50327	1.79382	0.461562
FXYD1	1.7942	0.678628	1.79269	0.0217426
LEPR	1.38238	1.49262	1.78456	0.0774541
KCNJ8	0.590274	1.54028	1.77981	0.27407
C1QTNF7	1.82262	-0.204405	1.7782	0.0624579
SERPING1	-0.010718	1.75038	1.76832	0.113649
CD36	1.11624	1.001	1.76564	0.0285495
ABI3BP	1.05764	1.09585	1.75507	0.0532328
GALNT16	1.19287	1.41441	1.7499	0.0509193
MFAP5	1.86839	-0.404138	1.74943	0.0237205
LHX6	1.3372	1.6341	1.74664	0.0621478
RDX	1.81455	1.001	1.7336	0.017769
TCF4	1.39708	1.18803	1.72947	0.449368
SGCD	1.33096	1.52075	1.72812	0.0488762
NRXN3	-1.001	1.71037	1.72764	0.0476804
KIAA1045	2.07035	1.2235	1.71499	0.0702323
TLL1	1.44257	1.5966	1.71285	0.185589
MMRN2	1.39748	0.973138	1.71217	0.163225
VTN	-0.356163	1.92862	1.71214	0.0516598
MCAM	1.44479	1.001	1.71014	0.0405391
GLI3	1.40316	1.20788	1.70845	0.0777947
MMRN1	1.55358	1.26091	1.7072	0.036473
ZNF835	1.39415	0.786795	1.70504	0.0177545

## Sheet: lncRNA
	cluster1	cluster2	MeanDecreaseAccuracy	MeanDecreaseGini
MAGI2_AS3	7.92882	7.3421	9.56147	5.65363
LINC01197	5.49482	6.19552	7.3747	3.79167
CTD_2536I1.2	5.29761	5.44597	7.16584	2.15277
ZNF667_AS1	4.95517	5.39603	6.59689	3.9344
RP11_588K22.2	5.6244	4.56933	6.55563	3.39671
RP11_736K20.5	4.82056	4.88607	6.34449	4.33647
C14orf132	4.77082	5.23527	6.31239	2.96331
RP11_384P7.7	4.69731	3.66718	5.76779	1.13395
LINC00578	4.2465	4.2413	5.74939	2.49954
RP5_1172A22.1	4.89129	2.58721	5.54528	0.904263
RP11_456K23.1	3.47054	4.70215	5.44274	1.97173
RP11_166D19.1	3.85981	3.53918	5.44074	1.44477
MIR100HG	4.11349	3.95537	5.35581	2.63189
ADAMTS9_AS2	4.08462	3.82564	5.22207	2.54381
AP000473.5	4.92546	2.50977	5.1983	1.01275
MBNL1_AS1	3.05225	4.02797	4.76234	1.85837
RP5_965F6.2	3.65022	3.1155	4.66495	1.50501
FENDRR	3.77852	3.66219	4.65989	1.64322
ACTA2_AS1	2.99589	3.39723	4.5913	2.03349
RP1_142L7.5	3.5084	2.79784	4.36329	0.376169
RP11_13P5.2	4.43769	0.294784	4.21044	0.2808
RP11_383H13.1	3.01057	2.61651	4.06719	0.669606

## Sheet: miRNA
	cluster1	cluster2	MeanDecreaseAccuracy	MeanDecreaseGini
hsa_mir_100	7.64862	7.98788	9.78251	5.40034
hsa_mir_99a	7.29739	5.08564	8.41695	4.23802
hsa_mir_125b_1	3.65535	5.8567	7.05922	2.64177
hsa_mir_125b_2	3.64218	6.18981	7.04187	3.13691
hsa_mir_141	3.66791	6.65336	6.87859	2.55013
hsa_let_7c	4.54729	5.49057	6.71724	2.92635
hsa_mir_217	5.47085	4.48004	6.5891	2.1689
hsa_mir_183	4.57062	4.76868	6.44798	2.08416
hsa_mir_942	6.40923	3.23584	6.43028	1.88514
hsa_mir_210	3.10757	5.88154	6.26288	2.35333
