# Supplementary material for: Unveiling fatty acid subtypes: immunometabolic interplay and therapeutic opportunities in gastric cancer
Source: Front Oncol. 2025 May 26;15:1570873. doi: 10.3389/fonc.2025.1570873 (PMC12146350; doi:10.3389/fonc.2025.1570873)
Supplement: Supplementary file 6 [file Table5.xlsx]

## Sheet: mRNA
CCDC80
ZDHHC15
AKT3
CNRIP1
GDF6
LRCH2
SVEP1
ZCCHC24
MCC
BCHE
RERG
RGAG4
PDE2A
CHRDL1
RUNX1T1
CRTAC1
NUDT10
NAP1L2
CYP1B1
SFRP1
ANTXR1
DAAM2
FZD4
SPON1
FBN1
OGN
LGI4
ZNF423
SOCS2
HEG1
SERPINF1
KCNJ8
C1QTNF7
GALNT16
MFAP5
TLL1
MMRN2
VTN
MMRN1

## Sheet: lncRNA
CTD-2536I1.2
RP11-588K22.2
RP11-384P7.7
RP11-13P5.2

## Sheet: miRNA
hsa-mir-100
